# Supplementary material for: Identification of a High-Frequency Intrahost SARS-CoV-2 Spike Variant with Enhanced Cytopathic and Fusogenic Effects
Source: mBio. 2021 Jun 29;12(3):e00788-21. doi: 10.1128/mBio.00788-21 (PMC8262852; doi:10.1128/mBio.00788-21)
Supplement: TABLE S1 [file mbio.00788-21-st001.txt]

ERR4007730
ERR4018418
ERR4018419
ERR4018420
ERR4018421
ERR4018422
ERR4082713
ERR4082715
ERR4082716
ERR4082717
ERR4082718
ERR4082720
ERR4082721
ERR4082738
ERR4082739
ERR4082740
ERR4082742
ERR4082743
ERR4082745
ERR4082747
ERR4082748
ERR4082749
ERR4082750
ERR4082751
ERR4082752
ERR4082753
ERR4082754
ERR4082755
ERR4082756
ERR4082758
ERR4082759
ERR4082761
ERR4082762
ERR4082763
ERR4082764
ERR4082765
ERR4082766
ERR4082767
ERR4082768
ERR4082769
ERR4082770
ERR4082771
ERR4082772
ERR4082773
ERR4082774
ERR4082775
ERR4082776
ERR4082777
ERR4082778
ERR4082779
ERR4082780
ERR4082782
ERR4082783
ERR4082784
ERR4082785
ERR4082786
ERR4082787
ERR4082788
ERR4082789
ERR4082790
ERR4082791
ERR4082792
ERR4082793
ERR4082794
ERR4082795
ERR4082796
ERR4082798
ERR4082799
ERR4082800
ERR4082801
ERR4082802
ERR4082803
ERR4082804
ERR4082805
ERR4082807
ERR4082808
ERR4082809
ERR4082810
ERR4082812
ERR4082831
ERR4082832
ERR4082833
ERR4082834
ERR4082835
ERR4082836
ERR4082837
ERR4082838
ERR4082839
ERR4082840
ERR4082841
ERR4082842
ERR4082843
ERR4082844
ERR4082846
ERR4082847
ERR4082848
ERR4082849
ERR4082850
ERR4082851
ERR4082852
ERR4082853
ERR4082854
ERR4082855
ERR4082857
ERR4082858
ERR4082859
ERR4082860
ERR4082862
ERR4082863
ERR4082864
ERR4082865
ERR4082866
ERR4082867
ERR4082868
ERR4082869
ERR4082870
ERR4082872
ERR4082873
ERR4082874
ERR4082875
ERR4082876
ERR4082877
ERR4082878
ERR4082879
ERR4082881
ERR4082882
ERR4082883
ERR4082884
ERR4082885
ERR4082886
ERR4082887
ERR4082888
ERR4082889
ERR4082890
ERR4082891
ERR4082892
ERR4082894
ERR4082897
ERR4082898
ERR4082899
ERR4082900
ERR4082901
ERR4082902
ERR4082903
ERR4082904
ERR4082905
ERR4082906
ERR4082907
ERR4082908
ERR4082909
ERR4082910
ERR4082911
ERR4082914
ERR4082916
ERR4082917
ERR4082918
ERR4082919
ERR4082920
ERR4082929
ERR4082930
ERR4082932
ERR4082933
ERR4082934
ERR4082935
ERR4082936
ERR4082937
ERR4082938
ERR4082939
ERR4082940
ERR4082942
ERR4082943
ERR4082945
ERR4082946
ERR4082947
ERR4082948
ERR4082949
ERR4082950
ERR4082951
ERR4082952
ERR4082953
ERR4082954
ERR4082956
ERR4082957
ERR4085109
ERR4085110
ERR4085111
ERR4085112
ERR4085114
ERR4085116
ERR4085118
ERR4085119
ERR4085120
ERR4085121
ERR4085122
ERR4085123
ERR4085124
ERR4085125
ERR4085127
ERR4085128
ERR4085131
ERR4085133
ERR4085134
ERR4085135
ERR4085136
ERR4085137
ERR4085139
ERR4085140
ERR4085142
ERR4085143
ERR4085144
ERR4085145
ERR4085146
ERR4085147
ERR4085148
ERR4085149
ERR4085150
ERR4085151
ERR4085153
ERR4085154
ERR4085156
ERR4085157
ERR4085158
ERR4085163
ERR4085164
ERR4085166
ERR4085169
ERR4085170
ERR4085173
ERR4085174
ERR4085175
ERR4085176
ERR4085177
ERR4085178
ERR4085179
ERR4085181
ERR4085183
ERR4085184
ERR4085185
ERR4085186
ERR4085187
ERR4085188
ERR4085189
ERR4085194
ERR4085195
ERR4085200
ERR4085202
ERR4085203
ERR4085206
ERR4085207
ERR4085208
ERR4085209
ERR4085210
ERR4085211
ERR4085212
ERR4085213
ERR4085214
ERR4085215
ERR4085216
ERR4085217
ERR4085218
ERR4085219
ERR4085220
ERR4085221
ERR4085222
ERR4085224
ERR4085225
ERR4085227
ERR4085229
ERR4085230
ERR4085231
ERR4085232
ERR4085233
ERR4085234
ERR4085235
ERR4085236
ERR4085239
ERR4085240
ERR4085241
ERR4085243
ERR4085244
ERR4085245
ERR4085248
ERR4085249
ERR4085250
ERR4085252
ERR4085253
ERR4085254
ERR4085256
ERR4085257
ERR4085258
ERR4085259
ERR4085260
ERR4085261
ERR4085262
ERR4085263
ERR4085264
ERR4085266
ERR4085267
ERR4085268
ERR4085269
ERR4085270
ERR4085272
ERR4085273
ERR4085274
ERR4085275
ERR4085276
ERR4085277
ERR4085278
ERR4085279
ERR4085280
ERR4085281
ERR4085282
ERR4085283
ERR4085284
ERR4085285
ERR4085289
ERR4085290
ERR4085291
ERR4085292
ERR4085293
ERR4085294
ERR4085369
ERR4085371
ERR4085372
ERR4085373
ERR4085374
ERR4085376
ERR4085378
ERR4085379
ERR4085380
ERR4085383
ERR4085384
ERR4085385
ERR4085386
ERR4085387
ERR4085388
ERR4085390
ERR4085391
ERR4085392
ERR4085394
ERR4085395
ERR4085397
ERR4085398
ERR4085400
ERR4085401
ERR4085403
ERR4085404
ERR4085406
ERR4085407
ERR4085408
ERR4085409
ERR4085410
ERR4085411
ERR4085412
ERR4085413
ERR4085414
ERR4085415
ERR4085416
ERR4085417
ERR4085418
ERR4085419
ERR4085423
ERR4085424
ERR4085425
ERR4085426
ERR4085427
ERR4085429
ERR4085430
ERR4085431
ERR4085432
ERR4085434
ERR4085435
ERR4085437
ERR4085439
ERR4085440
ERR4085441
ERR4157959
ERR4157960
ERR4157961
ERR4157962
ERR4157963
ERR4157964
ERR4165100
ERR4165112
ERR4165130
ERR4165135
ERR4165137
ERR4181709
ERR4181710
ERR4181711
ERR4181712
ERR4181713
ERR4181714
ERR4181715
ERR4181716
ERR4181717
ERR4181718
ERR4181719
ERR4181720
ERR4181721
ERR4181722
ERR4181723
ERR4181724
ERR4181725
ERR4181726
ERR4181727
ERR4181728
ERR4181729
ERR4181730
ERR4181731
ERR4181732
ERR4181733
ERR4181734
ERR4181735
ERR4181736
ERR4181737
ERR4181738
ERR4181739
ERR4181740
ERR4181741
ERR4181742
ERR4181743
ERR4181744
ERR4181745
ERR4181746
ERR4181747
ERR4181748
ERR4181749
ERR4181750
ERR4181751
ERR4181752
ERR4181753
ERR4181754
ERR4181755
ERR4181756
ERR4181757
ERR4181758
ERR4181759
ERR4181760
ERR4181761
ERR4181762
ERR4181763
ERR4181764
ERR4181765
ERR4181766
ERR4181767
ERR4181768
ERR4181769
ERR4181770
ERR4181771
ERR4181772
ERR4181773
ERR4181774
ERR4181775
ERR4181776
ERR4181777
ERR4181778
ERR4181779
ERR4181780
ERR4192740
ERR4204010
ERR4204119
ERR4204166
ERR4204180
ERR4204203
ERR4204205
ERR4204211
ERR4204214
ERR4204215
ERR4204220
ERR4204222
ERR4204225
ERR4204235
ERR4204240
ERR4204244
ERR4204261
ERR4204280
ERR4204296
ERR4204321
ERR4204324
ERR4204337
ERR4204348
ERR4204357
ERR4204372
ERR4204388
ERR4204399
ERR4204410
ERR4204423
ERR4204472
ERR4204479
ERR4204482
ERR4204488
ERR4204492
ERR4204494
ERR4204498
ERR4204502
ERR4204509
ERR4204510
ERR4204548
ERR4204562
ERR4204614
ERR4204618
ERR4204644
ERR4204692
ERR4204693
ERR4204705
ERR4204720
ERR4204784
ERR4204812
ERR4204825
ERR4204831
ERR4204835
ERR4204842
ERR4204845
ERR4204846
ERR4204854
ERR4204867
ERR4204876
ERR4204887
ERR4204912
ERR4204928
ERR4204943
ERR4204951
ERR4204955
ERR4205021
ERR4205028
ERR4205029
ERR4205031
ERR4205160
ERR4205231
ERR4205243
ERR4205254
ERR4205271
ERR4205275
ERR4205283
ERR4205301
ERR4205335
ERR4205346
ERR4205352
ERR4205353
ERR4205358
ERR4205372
ERR4205378
ERR4205382
ERR4205383
ERR4205392
ERR4205395
ERR4205422
ERR4205424
ERR4205425
ERR4205439
ERR4205454
ERR4205464
ERR4205466
ERR4205496
ERR4205507
ERR4205516
ERR4205521
ERR4205560
ERR4205575
ERR4205586
ERR4205587
ERR4205599
ERR4205606
ERR4205622
ERR4205635
ERR4205675
ERR4205676
ERR4205727
ERR4205753
ERR4205760
ERR4205763
ERR4205771
ERR4205778
ERR4205789
ERR4205832
ERR4205833
ERR4205835
ERR4205905
ERR4205909
ERR4205974
ERR4205983
ERR4206008
ERR4206015
ERR4206021
ERR4206025
ERR4206036
ERR4206040
ERR4206055
ERR4206066
ERR4206075
ERR4206077
ERR4206096
ERR4206103
ERR4206105
ERR4206114
ERR4206117
ERR4206133
ERR4206134
ERR4206135
ERR4206143
ERR4206157
ERR4206162
ERR4206193
ERR4206199
ERR4206208
ERR4206259
ERR4206263
ERR4206285
ERR4206289
ERR4206309
ERR4206321
ERR4206324
ERR4206335
ERR4206354
ERR4206368
ERR4206448
ERR4206450
ERR4206473
ERR4206482
ERR4206486
ERR4206494
ERR4206497
ERR4206530
ERR4206536
ERR4206551
ERR4206552
ERR4206565
ERR4206569
ERR4206571
ERR4206573
ERR4206607
ERR4206619
ERR4206624
ERR4206639
ERR4206640
ERR4206654
ERR4206662
ERR4206708
ERR4206719
ERR4206723
ERR4206733
ERR4206735
ERR4206752
ERR4206763
ERR4206770
ERR4206772
ERR4206788
ERR4206790
ERR4206809
ERR4206820
ERR4206824
ERR4206829
ERR4206830
ERR4206837
ERR4206850
ERR4206854
ERR4206865
ERR4206866
ERR4206882
ERR4206896
ERR4206908
ERR4206922
ERR4206927
ERR4206941
ERR4206976
ERR4206986
ERR4207012
ERR4207023
ERR4207030
ERR4207053
ERR4207069
ERR4207070
ERR4207168
ERR4207209
ERR4207223
ERR4207238
ERR4207241
ERR4207248
ERR4207254
ERR4207258
ERR4207276
ERR4207316
ERR4207346
ERR4207348
ERR4207355
ERR4207356
ERR4207369
ERR4207376
ERR4207382
ERR4207383
ERR4207391
ERR4207404
ERR4207409
ERR4207416
ERR4207435
ERR4207443
ERR4207459
ERR4207479
ERR4207531
ERR4207552
ERR4207563
ERR4207612
ERR4207613
ERR4207617
ERR4207619
ERR4207621
ERR4207637
ERR4207652
ERR4207673
ERR4207715
ERR4207755
ERR4207756
ERR4207788
ERR4207797
ERR4207850
ERR4207878
ERR4207910
ERR4207917
ERR4207920
ERR4207927
ERR4207930
ERR4207957
ERR4208003
ERR4208029
ERR4208044
ERR4208068
ERR4208093
ERR4208096
ERR4208106
ERR4208110
ERR4208135
ERR4208174
ERR4208180
ERR4208194
ERR4208201
ERR4208255
ERR4208260
ERR4208274
ERR4208279
ERR4208287
ERR4208305
ERR4208310
ERR4208333
ERR4208351
ERR4208358
ERR4208362
ERR4208379
ERR4208381
ERR4208386
ERR4208410
ERR4208445
ERR4208462
ERR4208466
ERR4208493
ERR4208512
ERR4208556
ERR4208557
ERR4208567
ERR4208581
ERR4208609
ERR4208622
ERR4208642
ERR4208653
ERR4208663
ERR4208672
ERR4208704
ERR4208725
ERR4208729
ERR4208745
ERR4208755
ERR4208761
ERR4208766
ERR4208822
ERR4208827
ERR4208869
ERR4208915
ERR4208917
ERR4208918
ERR4208926
ERR4208951
ERR4208965
ERR4208993
ERR4208998
ERR4209010
ERR4209027
ERR4209075
ERR4209081
ERR4209098
ERR4209103
ERR4209122
ERR4209133
ERR4209137
ERR4209148
ERR4209163
ERR4209173
ERR4209179
ERR4209180
ERR4209185
ERR4209190
ERR4209202
ERR4209204
ERR4209226
ERR4209232
ERR4209236
ERR4209250
ERR4209277
ERR4209278
ERR4209280
ERR4209291
ERR4209292
ERR4209298
ERR4209304
ERR4209307
ERR4209317
ERR4209323
ERR4209340
ERR4209347
ERR4209350
ERR4209360
ERR4209364
ERR4209402
ERR4209435
ERR4209445
ERR4209465
ERR4209472
ERR4209474
ERR4209475
ERR4209476
ERR4209477
ERR4209478
ERR4209480
ERR4209482
ERR4209486
ERR4209503
ERR4209520
ERR4209522
ERR4209526
ERR4209538
ERR4209544
ERR4209547
ERR4209550
ERR4209553
ERR4209556
ERR4209568
ERR4209569
ERR4209576
ERR4209597
ERR4209604
ERR4209624
ERR4209628
ERR4209638
ERR4209639
ERR4209642
ERR4209647
ERR4209649
ERR4209651
ERR4209654
ERR4209670
ERR4209677
ERR4209680
ERR4209686
ERR4209688
ERR4209690
ERR4209692
ERR4209701
ERR4209725
ERR4209728
ERR4209743
ERR4209744
ERR4209750
ERR4209751
ERR4209753
ERR4209766
ERR4209780
ERR4209784
ERR4209786
ERR4209788
ERR4209795
ERR4209808
ERR4209818
ERR4209819
ERR4209829
ERR4209844
ERR4209851
ERR4209853
ERR4209867
ERR4209869
ERR4209870
ERR4209893
ERR4209898
ERR4209903
ERR4209909
ERR4209945
ERR4209949
ERR4209955
ERR4209961
ERR4209970
ERR4209971
ERR4209973
ERR4209978
ERR4209994
ERR4210001
ERR4210008
ERR4210009
ERR4210014
ERR4210022
ERR4210029
ERR4210031
ERR4210033
ERR4210037
ERR4210040
ERR4210044
ERR4210046
ERR4210047
ERR4210050
ERR4210053
ERR4210055
ERR4210056
ERR4210061
ERR4210062
ERR4210063
ERR4210064
ERR4210067
ERR4210082
ERR4210086
ERR4210089
ERR4210097
ERR4210116
ERR4210121
ERR4210127
ERR4210130
ERR4210133
ERR4210134
ERR4210143
ERR4210146
ERR4210149
ERR4210161
ERR4210173
ERR4210176
ERR4210193
ERR4238187
ERR4238188
ERR4238189
ERR4238190
ERR4238191
ERR4238192
ERR4238193
ERR4238194
ERR4238195
ERR4238196
ERR4238197
ERR4238198
ERR4238199
ERR4238200
ERR4238201
ERR4238202
ERR4238203
ERR4238204
ERR4238205
ERR4238206
ERR4238207
ERR4238208
ERR4238210
ERR4238211
ERR4238212
ERR4238213
ERR4238214
ERR4238215
ERR4238216
ERR4238218
ERR4238219
ERR4238220
ERR4238222
ERR4238223
ERR4238224
ERR4238225
ERR4238226
ERR4238227
ERR4238228
ERR4238229
ERR4238230
ERR4238231
ERR4238232
ERR4238234
ERR4238235
ERR4238236
ERR4238237
ERR4238238
ERR4238239
ERR4238240
ERR4238241
ERR4238243
ERR4238244
ERR4238245
ERR4238246
ERR4238247
ERR4238248
ERR4238249
ERR4238250
ERR4238251
ERR4238252
ERR4238253
ERR4238254
ERR4238255
ERR4238256
ERR4238257
ERR4238258
ERR4238259
ERR4238260
ERR4238261
ERR4238262
ERR4238263
ERR4238264
ERR4238265
ERR4238266
ERR4238267
ERR4238268
ERR4238269
ERR4238270
ERR4238271
ERR4238272
ERR4238273
ERR4238274
ERR4238275
ERR4238276
ERR4238278
ERR4238279
ERR4238280
ERR4238281
ERR4238282
ERR4238284
ERR4238285
ERR4238286
ERR4238287
ERR4238288
ERR4238289
ERR4238290
ERR4238291
ERR4238292
ERR4238293
ERR4238294
ERR4238295
ERR4238296
ERR4238297
ERR4238299
ERR4238300
ERR4238301
ERR4238302
ERR4238304
ERR4238305
ERR4238306
ERR4238307
ERR4238308
ERR4238309
ERR4238310
ERR4238311
ERR4238312
ERR4238313
ERR4238314
ERR4238315
ERR4238316
ERR4238317
ERR4238318
ERR4238319
ERR4238320
ERR4238321
ERR4238322
ERR4238323
ERR4238324
ERR4238325
ERR4238326
ERR4238327
ERR4238328
ERR4238329
ERR4238330
ERR4238331
ERR4238332
ERR4238333
ERR4238334
ERR4238335
ERR4238336
ERR4238337
ERR4238338
ERR4238339
ERR4238340
ERR4238341
ERR4238342
ERR4238343
ERR4238344
ERR4238345
ERR4238346
ERR4238347
ERR4238348
ERR4238349
ERR4238350
ERR4238351
ERR4238352
ERR4238353
ERR4238354
ERR4238355
ERR4238356
ERR4238357
ERR4238358
ERR4238359
ERR4238360
ERR4238361
ERR4238362
ERR4238363
ERR4238364
ERR4238365
ERR4238366
ERR4238367
ERR4238368
ERR4238369
ERR4238370
ERR4238371
ERR4238372
ERR4238373
ERR4238374
ERR4238375
ERR4238376
ERR4238377
ERR4238378
ERR4238379
ERR4238380
ERR4238381
ERR4238382
ERR4238383
ERR4238384
ERR4238386
ERR4238388
ERR4238389
ERR4238390
ERR4238391
ERR4238392
ERR4238393
ERR4238394
ERR4238395
ERR4238396
ERR4238397
ERR4238398
ERR4238399
ERR4238400
ERR4238401
ERR4238402
ERR4238403
ERR4238404
ERR4238405
ERR4238406
ERR4238407
ERR4238408
ERR4238409
ERR4238410
ERR4238411
ERR4238412
ERR4238413
ERR4238414
ERR4238415
ERR4238416
ERR4238417
ERR4238418
ERR4238419
ERR4238420
ERR4238421
ERR4238422
ERR4238423
ERR4238424
ERR4238425
ERR4238426
ERR4238427
ERR4238428
ERR4238429
ERR4238430
ERR4238431
ERR4238432
ERR4238433
ERR4238434
ERR4238435
ERR4238436
ERR4238437
ERR4238438
ERR4238439
ERR4238440
ERR4238441
ERR4238442
ERR4238443
ERR4238444
ERR4238445
ERR4238446
ERR4238447
ERR4238448
ERR4238449
ERR4238450
ERR4238451
ERR4238452
ERR4238453
ERR4238454
ERR4238455
ERR4238456
ERR4238457
ERR4238458
ERR4238459
ERR4238460
ERR4238461
ERR4238462
ERR4238463
ERR4238464
ERR4238465
ERR4238466
ERR4238467
ERR4238468
ERR4238469
ERR4238470
ERR4238471
ERR4238472
ERR4238473
ERR4238474
ERR4238475
ERR4238476
ERR4238477
ERR4238478
ERR4238479
ERR4238480
ERR4238481
ERR4238482
ERR4238483
ERR4238484
ERR4238485
ERR4238486
ERR4238487
ERR4238488
ERR4238489
ERR4238490
ERR4238491
ERR4238492
ERR4238493
ERR4238494
ERR4238495
ERR4238496
ERR4238497
ERR4238498
ERR4238499
ERR4238500
ERR4238501
ERR4238502
ERR4238503
ERR4238504
ERR4238505
ERR4238506
ERR4238507
ERR4238508
ERR4238509
ERR4238510
ERR4238511
ERR4238512
ERR4238513
ERR4238514
ERR4238515
ERR4238516
ERR4238517
ERR4238518
ERR4238519
ERR4238520
ERR4238521
ERR4238522
ERR4238523
ERR4238524
ERR4238525
ERR4238526
ERR4238527
ERR4238528
ERR4238529
ERR4238530
ERR4238531
ERR4238532
ERR4238533
ERR4238534
ERR4238535
ERR4238536
ERR4238537
ERR4238538
ERR4238539
ERR4238540
ERR4238541
ERR4238542
ERR4238543
ERR4238544
ERR4238545
ERR4238546
ERR4238547
ERR4238548
ERR4238549
ERR4238550
ERR4238551
ERR4238553
ERR4238554
ERR4238555
ERR4238556
ERR4238557
ERR4238558
ERR4238559
ERR4238560
ERR4238561
ERR4238562
ERR4238563
ERR4238564
ERR4238565
ERR4238566
ERR4238567
ERR4238568
ERR4238569
ERR4238570
ERR4238571
ERR4238572
ERR4238573
ERR4238574
ERR4238575
ERR4238576
ERR4238577
ERR4238578
ERR4238579
ERR4238580
ERR4238581
ERR4238582
ERR4238583
ERR4238584
ERR4238585
ERR4238586
ERR4238587
ERR4238588
ERR4238589
ERR4238590
ERR4238591
ERR4238592
ERR4238593
ERR4238594
ERR4238595
ERR4238596
ERR4238597
ERR4238598
ERR4238599
ERR4238600
ERR4238601
ERR4238602
ERR4238603
ERR4238604
ERR4238605
ERR4238606
ERR4238607
ERR4238608
ERR4238609
ERR4238610
ERR4238611
ERR4238612
ERR4238613
ERR4238614
ERR4238615
ERR4238616
ERR4238617
ERR4238618
ERR4238619
ERR4238620
ERR4238621
ERR4238622
ERR4238623
ERR4238624
ERR4238625
ERR4238626
ERR4238627
ERR4238628
ERR4238629
ERR4238630
ERR4238631
ERR4238632
ERR4238633
ERR4238634
ERR4238635
ERR4238636
ERR4238637
ERR4238638
ERR4238639
ERR4238640
ERR4238641
ERR4238642
ERR4238643
ERR4238644
ERR4238645
ERR4238646
ERR4238647
ERR4238648
ERR4238649
ERR4238650
ERR4238651
ERR4238652
ERR4238653
ERR4238654
ERR4238655
ERR4238656
ERR4238657
ERR4238658
ERR4238659
ERR4238660
ERR4238661
ERR4238662
ERR4238663
ERR4238664
ERR4238665
ERR4238666
ERR4238667
ERR4238668
ERR4238669
ERR4238670
ERR4238671
ERR4238672
ERR4238673
ERR4238674
ERR4238675
ERR4238676
ERR4238677
ERR4238678
ERR4238679
ERR4238680
ERR4238681
ERR4238682
ERR4238683
ERR4239017
ERR4239022
ERR4239025
ERR4239030
ERR4239033
ERR4239036
ERR4239040
ERR4239042
ERR4239045
ERR4239047
ERR4239054
ERR4239055
ERR4239058
ERR4239061
ERR4239062
ERR4239069
ERR4239071
ERR4239072
ERR4239078
ERR4239083
ERR4239087
ERR4239094
ERR4239100
ERR4239101
ERR4239103
ERR4239109
ERR4239110
ERR4239123
ERR4239124
ERR4239127
ERR4239129
ERR4239131
ERR4239146
ERR4239152
ERR4239155
ERR4239169
ERR4239170
ERR4239182
ERR4239183
ERR4239193
ERR4239201
ERR4239220
ERR4239222
ERR4239239
ERR4239240
ERR4239246
ERR4239250
ERR4239254
ERR4239279
ERR4239282
ERR4239283
ERR4239286
ERR4239298
ERR4239306
ERR4239307
ERR4239310
ERR4239311
ERR4239313
ERR4239314
ERR4239327
ERR4239334
ERR4239338
ERR4239340
ERR4239351
ERR4239352
ERR4239359
ERR4239361
ERR4239369
ERR4239372
ERR4239373
ERR4239380
ERR4239384
ERR4239385
ERR4239387
ERR4239392
ERR4239397
ERR4239399
ERR4239409
ERR4239425
ERR4239427
ERR4239430
ERR4239432
ERR4239444
ERR4239445
ERR4239446
ERR4239457
ERR4239477
ERR4239480
ERR4239498
ERR4239502
ERR4239514
ERR4239517
ERR4239523
ERR4239538
ERR4239544
ERR4239553
ERR4239563
ERR4239564
ERR4239573
ERR4239579
ERR4239581
ERR4239584
ERR4239590
ERR4239602
ERR4239612
ERR4239614
ERR4239622
ERR4239629
ERR4239631
ERR4239632
ERR4239640
ERR4239658
ERR4239666
ERR4239670
ERR4239675
ERR4239699
ERR4239703
ERR4239711
ERR4239713
ERR4239728
ERR4239734
ERR4239736
ERR4239738
ERR4239745
ERR4239747
ERR4239764
ERR4239766
ERR4239774
ERR4239778
ERR4239780
ERR4239788
ERR4239789
ERR4239790
ERR4239798
ERR4239801
ERR4239803
ERR4239818
ERR4239824
ERR4239831
ERR4239835
ERR4239841
ERR4239842
ERR4239848
ERR4239851
ERR4239852
ERR4239863
ERR4239866
ERR4239870
ERR4239872
ERR4239897
ERR4239912
ERR4239919
ERR4239923
ERR4239932
ERR4239934
ERR4239938
ERR4239946
ERR4239955
ERR4239973
ERR4239978
ERR4239981
ERR4239983
ERR4239986
ERR4239992
ERR4239997
ERR4239998
ERR4240005
ERR4240015
ERR4240018
ERR4240019
ERR4240024
ERR4240025
ERR4240041
ERR4240053
ERR4240055
ERR4240056
ERR4240067
ERR4240071
ERR4240077
ERR4240081
ERR4240091
ERR4240094
ERR4240101
ERR4240103
ERR4240107
ERR4240116
ERR4240121
ERR4240136
ERR4240137
ERR4240151
ERR4240166
ERR4240187
ERR4240188
ERR4240190
ERR4240216
ERR4240218
ERR4240224
ERR4240226
ERR4240228
ERR4240230
ERR4240234
ERR4240240
ERR4240243
ERR4240248
ERR4240249
ERR4240266
ERR4240278
ERR4240279
ERR4240299
ERR4240304
ERR4240307
ERR4240311
ERR4240317
ERR4240318
ERR4240323
ERR4240331
ERR4240337
ERR4240338
ERR4240340
ERR4240342
ERR4240343
ERR4240347
ERR4240348
ERR4240350
ERR4240362
ERR4240368
ERR4240369
ERR4240370
ERR4240374
ERR4240377
ERR4240378
ERR4240380
ERR4240382
ERR4240395
ERR4240397
ERR4240398
ERR4240399
ERR4240402
ERR4240408
ERR4240409
ERR4240410
ERR4240415
ERR4240429
ERR4240430
ERR4240434
ERR4240436
ERR4240438
ERR4240444
ERR4240454
ERR4240462
ERR4240463
ERR4240465
ERR4240467
ERR4240471
ERR4240477
ERR4240479
ERR4240481
ERR4240483
ERR4240484
ERR4240490
ERR4240491
ERR4240497
ERR4240498
ERR4240506
ERR4240507
ERR4240508
ERR4240511
ERR4240517
ERR4240522
ERR4240529
ERR4240536
ERR4240540
ERR4240543
ERR4240546
ERR4240552
ERR4240554
ERR4240556
ERR4240559
ERR4240561
ERR4240563
ERR4240570
ERR4240573
ERR4240574
ERR4240575
ERR4240583
ERR4240589
ERR4240590
ERR4240603
ERR4240604
ERR4240611
ERR4240613
ERR4240616
ERR4240619
ERR4240626
ERR4240627
ERR4240630
ERR4240631
ERR4240634
ERR4240637
ERR4240642
ERR4240644
ERR4240653
ERR4240665
ERR4240666
ERR4240667
ERR4240671
ERR4240679
ERR4240686
ERR4240691
ERR4240696
ERR4240697
ERR4240702
ERR4240708
ERR4240712
ERR4240717
ERR4240719
ERR4240720
ERR4240721
ERR4240735
ERR4240737
ERR4240738
ERR4240741
ERR4240742
ERR4240745
ERR4240747
ERR4240749
ERR4240751
ERR4240760
ERR4240761
ERR4240762
ERR4240772
ERR4240776
ERR4240780
ERR4240785
ERR4240788
ERR4240795
ERR4240796
ERR4240797
ERR4240798
ERR4240799
ERR4240804
ERR4240809
ERR4240812
ERR4240814
ERR4240816
ERR4240820
ERR4240825
ERR4240835
ERR4240839
ERR4240842
ERR4240852
ERR4240859
ERR4240864
ERR4240869
ERR4240873
ERR4240875
ERR4240876
ERR4240882
ERR4240883
ERR4240884
ERR4240889
ERR4240891
ERR4240894
ERR4240908
ERR4240919
ERR4240936
ERR4240939
ERR4240940
ERR4240942
ERR4240944
ERR4240952
ERR4240954
ERR4240959
ERR4240962
ERR4240963
ERR4240966
ERR4240967
ERR4240977
ERR4240978
ERR4240979
ERR4240986
ERR4240992
ERR4240994
ERR4241001
ERR4241002
ERR4241004
ERR4241007
ERR4241008
ERR4241011
ERR4241017
ERR4241018
ERR4241034
ERR4241037
ERR4241043
ERR4241055
ERR4241057
ERR4241060
ERR4241067
ERR4241070
ERR4241072
ERR4241074
ERR4241082
ERR4241087
ERR4241095
ERR4241097
ERR4241105
ERR4241114
ERR4241115
ERR4241116
ERR4241120
ERR4241127
ERR4241131
ERR4241132
ERR4241135
ERR4241139
ERR4241140
ERR4241141
ERR4241145
ERR4241146
ERR4241152
ERR4241157
ERR4241160
ERR4241194
ERR4241198
ERR4241200
ERR4241208
ERR4241210
ERR4241218
ERR4241234
ERR4241239
ERR4241245
ERR4241246
ERR4241249
ERR4241257
ERR4241265
ERR4241275
ERR4241279
ERR4241281
ERR4241292
ERR4241303
ERR4241312
ERR4241328
ERR4241340
ERR4241350
ERR4241356
ERR4241360
ERR4241370
ERR4241378
ERR4241380
ERR4241383
ERR4241386
ERR4241391
ERR4241398
ERR4241399
ERR4241404
ERR4241411
ERR4241413
ERR4241414
ERR4241430
ERR4241433
ERR4241434
ERR4241435
ERR4241436
ERR4241439
ERR4241440
ERR4241446
ERR4241447
ERR4241448
ERR4241449
ERR4241453
ERR4241461
ERR4241471
ERR4241472
ERR4241480
ERR4241484
ERR4241488
ERR4241499
ERR4241501
ERR4241502
ERR4241511
ERR4241513
ERR4241514
ERR4241516
ERR4241517
ERR4241520
ERR4241528
ERR4241533
ERR4241537
ERR4241545
ERR4241552
ERR4241553
ERR4241559
ERR4241566
ERR4241571
ERR4241572
ERR4241573
ERR4241574
ERR4241577
ERR4241579
ERR4241580
ERR4241585
ERR4241587
ERR4241588
ERR4241593
ERR4241598
ERR4241601
ERR4241607
ERR4241620
ERR4241621
ERR4241622
ERR4241625
ERR4241629
ERR4241645
ERR4241649
ERR4241651
ERR4241657
ERR4241658
ERR4241664
ERR4241674
ERR4241675
ERR4241680
ERR4241682
ERR4241687
ERR4241688
ERR4241693
ERR4241695
ERR4241698
ERR4241699
ERR4241700
ERR4241708
ERR4241712
ERR4241713
ERR4241714
ERR4241715
ERR4241722
ERR4241724
ERR4241742
ERR4241746
ERR4241748
ERR4241749
ERR4241751
ERR4241752
ERR4241753
ERR4241754
ERR4241756
ERR4241759
ERR4241760
ERR4241767
ERR4241772
ERR4241773
ERR4241776
ERR4241785
ERR4241786
ERR4241787
ERR4241792
ERR4241797
ERR4241798
ERR4241803
ERR4241805
ERR4241807
ERR4241813
ERR4241827
ERR4241830
ERR4241834
ERR4241838
ERR4241844
ERR4241850
ERR4241863
ERR4241864
ERR4241870
ERR4241871
ERR4241872
ERR4241874
ERR4241877
ERR4241885
ERR4241895
ERR4241902
ERR4241903
ERR4241907
ERR4241908
ERR4241910
ERR4241926
ERR4241931
ERR4241936
ERR4241940
ERR4241942
ERR4241945
ERR4241946
ERR4241948
ERR4241951
ERR4241956
ERR4241957
ERR4241962
ERR4241963
ERR4241967
ERR4241974
ERR4241979
ERR4241984
ERR4241985
ERR4241986
ERR4241989
ERR4241991
ERR4241992
ERR4241994
ERR4241995
ERR4241996
ERR4242008
ERR4242015
ERR4242023
ERR4242025
ERR4242028
ERR4242029
ERR4242031
ERR4242032
ERR4242034
ERR4242035
ERR4242036
ERR4242037
ERR4242038
ERR4242048
ERR4242051
ERR4242053
ERR4242055
ERR4242056
ERR4242057
ERR4242061
ERR4242062
ERR4242071
ERR4242074
ERR4242078
ERR4242083
ERR4242084
ERR4242086
ERR4242091
ERR4242093
ERR4242095
ERR4242096
ERR4242098
ERR4242100
ERR4242107
ERR4242108
ERR4242109
ERR4242111
ERR4242113
ERR4242114
ERR4242120
ERR4242137
ERR4242139
ERR4242140
ERR4242142
ERR4242145
ERR4242147
ERR4242149
ERR4242150
ERR4242151
ERR4242152
ERR4242154
ERR4242158
ERR4242161
ERR4242165
ERR4242166
ERR4242169
ERR4242179
ERR4242183
ERR4242185
ERR4242190
ERR4242194
ERR4242197
ERR4242198
ERR4242199
ERR4242200
ERR4242205
ERR4242208
ERR4242211
ERR4242212
ERR4242219
ERR4242222
ERR4242224
ERR4242240
ERR4242244
ERR4242245
ERR4242247
ERR4242248
ERR4242253
ERR4242254
ERR4242258
ERR4242268
ERR4242269
ERR4242270
ERR4242277
ERR4242279
ERR4242280
ERR4242281
ERR4242285
ERR4242287
ERR4242289
ERR4242291
ERR4242293
ERR4242295
ERR4242296
ERR4242299
ERR4242300
ERR4242302
ERR4242309
ERR4242314
ERR4242318
ERR4242319
ERR4242320
ERR4242322
ERR4242329
ERR4242332
ERR4242334
ERR4242336
ERR4242340
ERR4242341
ERR4242343
ERR4242345
ERR4242354
ERR4242359
ERR4242360
ERR4242361
ERR4242362
ERR4242367
ERR4242377
ERR4242383
ERR4242388
ERR4242405
ERR4242407
ERR4242409
ERR4242412
ERR4242417
ERR4242420
ERR4242421
ERR4242424
ERR4242427
ERR4242428
ERR4242430
ERR4242431
ERR4242432
ERR4242441
ERR4242446
ERR4242447
ERR4242448
ERR4242451
ERR4242453
ERR4242454
ERR4242455
ERR4242457
ERR4242459
ERR4242460
ERR4242470
ERR4242471
ERR4242472
ERR4242473
ERR4242475
ERR4242476
ERR4242477
ERR4242483
ERR4242487
ERR4242489
ERR4242492
ERR4242498
ERR4242499
ERR4242502
ERR4242504
ERR4242506
ERR4242513
ERR4242521
ERR4242532
ERR4242533
ERR4242535
ERR4242538
ERR4242540
ERR4242543
ERR4242547
ERR4242548
ERR4242563
ERR4242564
ERR4242566
ERR4242571
ERR4242579
ERR4242583
ERR4242584
ERR4242585
ERR4242587
ERR4242590
ERR4242593
ERR4242595
ERR4242596
ERR4242600
ERR4242602
ERR4242603
ERR4242606
ERR4242607
ERR4242608
ERR4242622
ERR4242624
ERR4242626
ERR4242627
ERR4242628
ERR4242629
ERR4242630
ERR4242632
ERR4242657
ERR4242658
ERR4242664
ERR4242665
ERR4242669
ERR4242671
ERR4242675
ERR4242679
ERR4242682
ERR4242683
ERR4242688
ERR4242689
ERR4242691
ERR4242697
ERR4242698
ERR4242701
ERR4242702
ERR4242711
ERR4242713
ERR4242714
ERR4242721
ERR4242724
ERR4242727
ERR4242728
ERR4242730
ERR4242737
ERR4242739
ERR4242740
ERR4242741
ERR4242743
ERR4242744
ERR4242746
ERR4242747
ERR4242748
ERR4242758
ERR4242759
ERR4242760
ERR4242762
ERR4242764
ERR4242768
ERR4242773
ERR4242778
ERR4242781
ERR4242784
ERR4242790
ERR4242792
ERR4242793
ERR4242794
ERR4242795
ERR4242797
ERR4242800
ERR4242806
ERR4242812
ERR4242813
ERR4242814
ERR4242817
ERR4242818
ERR4242826
ERR4242828
ERR4242830
ERR4242831
ERR4242834
ERR4242838
ERR4242844
ERR4242846
ERR4242847
ERR4242849
ERR4242851
ERR4242853
ERR4242856
ERR4242858
ERR4242860
ERR4242861
ERR4242867
ERR4242869
ERR4242873
ERR4242880
ERR4242886
ERR4242887
ERR4242892
ERR4242911
ERR4242913
ERR4242915
ERR4242924
ERR4242931
ERR4242934
ERR4242935
ERR4242937
ERR4242938
ERR4242943
ERR4242944
ERR4242946
ERR4242948
ERR4242950
ERR4242951
ERR4242952
ERR4242954
ERR4242961
ERR4242963
ERR4242965
ERR4242966
ERR4242968
ERR4242969
ERR4242972
ERR4242978
ERR4242979
ERR4242980
ERR4242981
ERR4242982
ERR4242984
ERR4242985
ERR4242986
ERR4242989
ERR4242998
ERR4243002
ERR4243003
ERR4243004
ERR4243005
ERR4243006
ERR4243008
ERR4243023
ERR4243027
ERR4243036
ERR4243046
ERR4243050
ERR4243052
ERR4243054
ERR4243060
ERR4243066
ERR4243067
ERR4243069
ERR4243070
ERR4243088
ERR4243091
ERR4243100
ERR4243103
ERR4243110
ERR4243114
ERR4243117
ERR4243119
ERR4243124
ERR4243129
ERR4243131
ERR4243136
ERR4243139
ERR4243144
ERR4243154
ERR4243156
ERR4243157
ERR4243158
ERR4243159
ERR4243161
ERR4243162
ERR4243164
ERR4243173
ERR4243174
ERR4243184
ERR4243185
ERR4243187
ERR4243189
ERR4243198
ERR4243201
ERR4243204
ERR4243206
ERR4243208
ERR4243210
ERR4243212
ERR4243214
ERR4243231
ERR4243234
ERR4243239
ERR4243240
ERR4243244
ERR4243252
ERR4243254
ERR4243257
ERR4243259
ERR4243260
ERR4243268
ERR4243269
ERR4243270
ERR4243276
ERR4243279
ERR4243280
ERR4243281
ERR4243286
ERR4243288
ERR4243291
ERR4243297
ERR4243300
ERR4243301
ERR4243312
ERR4243313
ERR4243315
ERR4243316
ERR4243319
ERR4243320
ERR4243322
ERR4243324
ERR4243332
ERR4243336
ERR4243337
ERR4243339
ERR4243340
ERR4243342
ERR4243345
ERR4243346
ERR4243348
ERR4243360
ERR4243361
ERR4243362
ERR4243363
ERR4243365
ERR4243366
ERR4243367
ERR4243373
ERR4243375
ERR4243377
ERR4243381
ERR4243384
ERR4243386
ERR4243387
ERR4243389
ERR4243391
ERR4243392
ERR4243402
ERR4243405
ERR4243406
ERR4243408
ERR4243409
ERR4243410
ERR4243412
ERR4243413
ERR4243417
ERR4243418
ERR4243419
ERR4243426
ERR4243429
ERR4243430
ERR4243433
ERR4243434
ERR4243435
ERR4243439
ERR4243441
ERR4243442
ERR4243446
ERR4243451
ERR4243452
ERR4243456
ERR4243458
ERR4243464
ERR4243466
ERR4243468
ERR4243470
ERR4243472
ERR4243475
ERR4243476
ERR4243483
ERR4243487
ERR4243488
ERR4243490
ERR4243492
ERR4243493
ERR4243494
ERR4243495
ERR4243497
ERR4243499
ERR4243501
ERR4243502
ERR4243514
ERR4243516
ERR4243517
ERR4243518
ERR4243519
ERR4243524
ERR4243531
ERR4243532
ERR4243533
ERR4243534
ERR4243544
ERR4243545
ERR4243550
ERR4243553
ERR4243555
ERR4243561
ERR4243565
ERR4243566
ERR4243568
ERR4243569
ERR4243570
ERR4243573
ERR4243575
ERR4243576
ERR4243581
ERR4243582
ERR4243593
ERR4243596
ERR4243599
ERR4243605
ERR4243606
ERR4243609
ERR4243610
ERR4243616
ERR4243617
ERR4243624
ERR4243634
ERR4243635
ERR4243636
ERR4243637
ERR4243640
ERR4243644
ERR4243655
ERR4243656
ERR4243658
ERR4243661
ERR4243664
ERR4243665
ERR4243669
ERR4243670
ERR4243682
ERR4243684
ERR4243688
ERR4243689
ERR4243690
ERR4243694
ERR4243703
ERR4243705
ERR4243710
ERR4243711
ERR4243712
ERR4243713
ERR4243714
ERR4243716
ERR4243717
ERR4243721
ERR4243725
ERR4243734
ERR4243737
ERR4243742
ERR4243747
ERR4243751
ERR4243754
ERR4243755
ERR4243758
ERR4243762
ERR4243763
ERR4243764
ERR4243772
ERR4243774
ERR4243775
ERR4243776
ERR4243780
ERR4243783
ERR4243789
ERR4243790
ERR4243791
ERR4243795
ERR4243797
ERR4243799
ERR4243800
ERR4243801
ERR4243804
ERR4243808
ERR4243809
ERR4243813
ERR4243814
ERR4243816
ERR4243821
ERR4243822
ERR4243827
ERR4243832
ERR4243834
ERR4243837
ERR4243845
ERR4243846
ERR4243849
ERR4243855
ERR4243856
ERR4243859
ERR4243863
ERR4243866
ERR4243869
ERR4243873
ERR4243877
ERR4243885
ERR4243904
ERR4243916
ERR4243917
ERR4243921
ERR4243923
ERR4243925
ERR4243927
ERR4243937
ERR4243956
ERR4243962
ERR4243981
ERR4244001
ERR4244007
ERR4244436
ERR4244437
ERR4244438
ERR4244439
ERR4244440
ERR4244441
ERR4244442
ERR4244443
ERR4244444
ERR4244445
ERR4244446
ERR4244447
ERR4244448
ERR4244449
ERR4244450
ERR4244451
ERR4244452
ERR4244453
ERR4245116
ERR4245150
ERR4245152
ERR4245153
ERR4245156
ERR4245157
ERR4245160
ERR4246263
ERR4246264
ERR4246265
ERR4246271
ERR4246277
ERR4246278
ERR4246280
ERR4246281
ERR4246289
ERR4246292
ERR4246294
ERR4246297
ERR4246299
ERR4246300
ERR4246302
ERR4246304
ERR4246306
ERR4246307
ERR4246314
ERR4246317
ERR4246318
ERR4246322
ERR4246323
ERR4246328
ERR4246330
ERR4246334
ERR4246345
ERR4246346
ERR4246348
ERR4246351
ERR4246352
ERR4246353
ERR4246355
ERR4246357
ERR4246358
ERR4246362
ERR4246369
ERR4246374
ERR4246376
ERR4246377
ERR4246378
ERR4246381
ERR4246382
ERR4246391
ERR4246396
ERR4246401
ERR4246402
ERR4246404
ERR4246405
ERR4246406
ERR4246408
ERR4246417
ERR4246418
ERR4246420
ERR4246424
ERR4246426
ERR4246428
ERR4246431
ERR4246433
ERR4246436
ERR4246438
ERR4246439
ERR4246443
ERR4246446
ERR4246449
ERR4246451
ERR4246452
ERR4246457
ERR4246467
ERR4246469
ERR4246470
ERR4246473
ERR4246475
ERR4246477
ERR4246478
ERR4246479
ERR4246480
ERR4246481
ERR4246483
ERR4246489
ERR4246501
ERR4246502
ERR4246507
ERR4246510
ERR4246511
ERR4246514
ERR4246515
ERR4246517
ERR4246520
ERR4246527
ERR4246530
ERR4246531
ERR4246534
ERR4246536
ERR4246539
ERR4246540
ERR4246544
ERR4246546
ERR4246550
ERR4246551
ERR4246553
ERR4246554
ERR4246555
ERR4246557
ERR4246558
ERR4246560
ERR4246561
ERR4246564
ERR4246569
ERR4246570
ERR4246571
ERR4246572
ERR4246579
ERR4246581
ERR4246592
ERR4246593
ERR4246594
ERR4246597
ERR4246599
ERR4246601
ERR4246602
ERR4246603
ERR4246606
ERR4246609
ERR4246610
ERR4246611
ERR4246613
ERR4246622
ERR4246631
ERR4246637
ERR4246639
ERR4246641
ERR4246644
ERR4246647
ERR4246658
ERR4246659
ERR4246667
ERR4246668
ERR4246671
ERR4246676
ERR4246680
ERR4246681
ERR4246682
ERR4246687
ERR4246690
ERR4246691
ERR4246692
ERR4246693
ERR4246695
ERR4246702
ERR4246703
ERR4246711
ERR4246716
ERR4246719
ERR4246720
ERR4246721
ERR4246722
ERR4246723
ERR4246724
ERR4246725
ERR4246728
ERR4246730
ERR4246731
ERR4246732
ERR4246733
ERR4246734
ERR4246735
ERR4246736
ERR4246737
ERR4246738
ERR4246739
ERR4246743
ERR4246759
ERR4246761
ERR4246762
ERR4246773
ERR4246782
ERR4246783
ERR4246791
ERR4246794
ERR4246801
ERR4246804
ERR4246806
ERR4246808
ERR4246810
ERR4246813
ERR4246815
ERR4246816
ERR4246818
ERR4246820
ERR4246821
ERR4246823
ERR4246826
ERR4246827
ERR4246831
ERR4246839
ERR4246840
ERR4246843
ERR4246844
ERR4246845
ERR4246846
ERR4246847
ERR4246848
ERR4246850
ERR4246853
ERR4246854
ERR4246856
ERR4246858
ERR4246859
ERR4246861
ERR4246862
ERR4246873
ERR4246874
ERR4246889
ERR4246892
ERR4246893
ERR4246894
ERR4246896
ERR4246897
ERR4246900
ERR4246901
ERR4246903
ERR4246905
ERR4246906
ERR4246913
ERR4246915
ERR4246916
ERR4246917
ERR4246918
ERR4246923
ERR4246937
ERR4246938
ERR4246940
ERR4246941
ERR4246945
ERR4246947
ERR4246951
ERR4246953
ERR4246954
ERR4246966
ERR4246967
ERR4246974
ERR4246978
ERR4246979
ERR4246989
ERR4246990
ERR4246997
ERR4247001
ERR4247007
ERR4247009
ERR4247017
ERR4247019
ERR4247020
ERR4247022
ERR4247024
ERR4247029
ERR4247033
ERR4247034
ERR4247036
ERR4247037
ERR4247038
ERR4247039
ERR4247040
ERR4247041
ERR4247042
ERR4247044
ERR4247045
ERR4247047
ERR4247050
ERR4247056
ERR4247064
ERR4247071
ERR4247079
ERR4247082
ERR4247083
ERR4247089
ERR4247091
ERR4247093
ERR4247094
ERR4247095
ERR4247097
ERR4247098
ERR4247099
ERR4247101
ERR4247102
ERR4247103
ERR4247110
ERR4247121
ERR4247122
ERR4247123
ERR4247125
ERR4247137
ERR4247139
ERR4247140
ERR4247142
ERR4247144
ERR4247145
ERR4247146
ERR4247147
ERR4247148
ERR4247153
ERR4247156
ERR4247172
ERR4247174
ERR4247176
ERR4247177
ERR4247178
ERR4247180
ERR4247186
ERR4247190
ERR4247194
ERR4247195
ERR4247199
ERR4247204
ERR4247205
ERR4247206
ERR4247208
ERR4247209
ERR4247216
ERR4247218
ERR4247221
ERR4247223
ERR4247230
ERR4247234
ERR4247237
ERR4247238
ERR4247239
ERR4247242
ERR4247248
ERR4247251
ERR4247252
ERR4247253
ERR4247256
ERR4247259
ERR4247260
ERR4247261
ERR4247262
ERR4247265
ERR4247267
ERR4247268
ERR4247272
ERR4247279
ERR4247280
ERR4247293
ERR4247297
ERR4247298
ERR4247301
ERR4247304
ERR4247305
ERR4247310
ERR4247311
ERR4247312
ERR4247313
ERR4247314
ERR4247316
ERR4247324
ERR4247329
ERR4247334
ERR4247337
ERR4247343
ERR4247344
ERR4247347
ERR4247348
ERR4247351
ERR4247354
ERR4247359
ERR4247360
ERR4247361
ERR4247364
ERR4247366
ERR4247373
ERR4247379
ERR4247380
ERR4247382
ERR4247383
ERR4247392
ERR4247395
ERR4247398
ERR4247402
ERR4247403
ERR4247410
ERR4247418
ERR4247434
ERR4247436
ERR4247437
ERR4247438
ERR4247440
ERR4247443
ERR4247452
ERR4247455
ERR4247456
ERR4247462
ERR4247463
ERR4247470
ERR4247477
ERR4247478
ERR4247479
ERR4247480
ERR4247481
ERR4247483
ERR4247485
ERR4247488
ERR4247490
ERR4247492
ERR4247494
ERR4247497
ERR4247505
ERR4247506
ERR4247507
ERR4247509
ERR4247510
ERR4247511
ERR4247513
ERR4247515
ERR4247520
ERR4247528
ERR4247532
ERR4247536
ERR4247545
ERR4247546
ERR4247548
ERR4247549
ERR4247550
ERR4247553
ERR4247555
ERR4247556
ERR4247560
ERR4247562
ERR4247563
ERR4247566
ERR4247580
ERR4247581
ERR4247584
ERR4247587
ERR4247597
ERR4247598
ERR4247600
ERR4247607
ERR4247608
ERR4247609
ERR4247610
ERR4247615
ERR4247617
ERR4247636
ERR4247637
ERR4247638
ERR4247641
ERR4247642
ERR4247643
ERR4247645
ERR4247652
ERR4247657
ERR4247659
ERR4247670
ERR4247671
ERR4247675
ERR4247679
ERR4247680
ERR4247682
ERR4247683
ERR4247692
ERR4247693
ERR4247695
ERR4247696
ERR4247697
ERR4247700
ERR4247704
ERR4247709
ERR4247716
ERR4247721
ERR4247724
ERR4247729
ERR4247733
ERR4247738
ERR4247739
ERR4247744
ERR4247749
ERR4247750
ERR4247762
ERR4247770
ERR4247771
ERR4247774
ERR4247783
ERR4247784
ERR4247785
ERR4247789
ERR4247790
ERR4247792
ERR4247802
ERR4247803
ERR4247805
ERR4247814
ERR4247817
ERR4247821
ERR4247823
ERR4247824
ERR4247826
ERR4247829
ERR4247833
ERR4247838
ERR4247840
ERR4247845
ERR4247849
ERR4247850
ERR4247854
ERR4247858
ERR4247860
ERR4247866
ERR4247872
ERR4247874
ERR4247875
ERR4247879
ERR4247880
ERR4247886
ERR4247889
ERR4247892
ERR4247894
ERR4247898
ERR4247899
ERR4247902
ERR4247905
ERR4247908
ERR4247910
ERR4247915
ERR4247931
ERR4247933
ERR4247940
ERR4247945
ERR4247951
ERR4247952
ERR4247957
ERR4247961
ERR4247968
ERR4247971
ERR4247976
ERR4247978
ERR4247979
ERR4247981
ERR4247982
ERR4247986
ERR4247987
ERR4247992
ERR4247994
ERR4248000
ERR4248014
ERR4248017
ERR4248020
ERR4248021
ERR4248025
ERR4248026
ERR4248027
ERR4248028
ERR4248029
ERR4248031
ERR4248033
ERR4248034
ERR4248041
ERR4248043
ERR4248047
ERR4248059
ERR4248060
ERR4248065
ERR4248067
ERR4248068
ERR4248070
ERR4248074
ERR4248075
ERR4248078
ERR4248081
ERR4248086
ERR4248088
ERR4248090
ERR4248091
ERR4248092
ERR4248100
ERR4248101
ERR4248106
ERR4248113
ERR4248115
ERR4248117
ERR4248118
ERR4248121
ERR4248124
ERR4248126
ERR4248133
ERR4248134
ERR4248135
ERR4248138
ERR4248144
ERR4248145
ERR4248146
ERR4248150
ERR4248153
ERR4248155
ERR4248156
ERR4248161
ERR4248168
ERR4248170
ERR4248186
ERR4248193
ERR4248194
ERR4248200
ERR4248201
ERR4248202
ERR4248204
ERR4248206
ERR4248207
ERR4248210
ERR4248215
ERR4248216
ERR4248217
ERR4248219
ERR4248220
ERR4248223
ERR4248225
ERR4248233
ERR4248235
ERR4248239
ERR4248245
ERR4248246
ERR4248248
ERR4248249
ERR4248250
ERR4248258
ERR4248270
ERR4248271
ERR4248272
ERR4248274
ERR4248276
ERR4248277
ERR4248278
ERR4248280
ERR4248284
ERR4248286
ERR4248290
ERR4248291
ERR4248292
ERR4248295
ERR4248299
ERR4248301
ERR4248306
ERR4248311
ERR4248312
ERR4248321
ERR4248327
ERR4248328
ERR4248330
ERR4248331
ERR4248333
ERR4248334
ERR4248339
ERR4248340
ERR4248345
ERR4248354
ERR4248356
ERR4248357
ERR4248359
ERR4248367
ERR4248373
ERR4248376
ERR4248380
ERR4248383
ERR4248385
ERR4248391
ERR4248398
ERR4248402
ERR4248403
ERR4248411
ERR4248412
ERR4248416
ERR4248417
ERR4248424
ERR4248427
ERR4248443
ERR4248450
ERR4248453
ERR4248454
ERR4248464
ERR4248469
ERR4248470
ERR4248478
ERR4248481
ERR4248488
ERR4248489
ERR4248493
ERR4248506
ERR4248511
ERR4248518
ERR4248523
ERR4248528
ERR4248539
ERR4248542
ERR4248545
ERR4248546
ERR4248567
ERR4248586
ERR4248591
ERR4248595
ERR4248607
ERR4248609
ERR4248627
ERR4248629
ERR4248635
ERR4248640
ERR4248646
ERR4248655
ERR4248660
ERR4248669
ERR4248676
ERR4248682
ERR4248684
ERR4248686
ERR4248691
ERR4248693
ERR4248701
ERR4248706
ERR4248707
ERR4248716
ERR4248717
ERR4248725
ERR4248726
ERR4248729
ERR4248733
ERR4248746
ERR4248749
ERR4248750
ERR4248754
ERR4248759
ERR4248768
ERR4248776
ERR4248779
ERR4248781
ERR4248784
ERR4248785
ERR4248789
ERR4248806
ERR4248807
ERR4248808
ERR4248812
ERR4248815
ERR4248823
ERR4248825
ERR4248827
ERR4248831
ERR4248832
ERR4248852
ERR4248853
ERR4248854
ERR4248873
ERR4248874
ERR4248877
ERR4248892
ERR4248895
ERR4248897
ERR4248902
ERR4248908
ERR4248909
ERR4248911
ERR4248924
ERR4248925
ERR4248927
ERR4248928
ERR4248942
ERR4248944
ERR4248948
ERR4248955
ERR4248975
ERR4249007
ERR4249022
ERR4249023
ERR4249031
ERR4249032
ERR4249040
ERR4249049
ERR4249058
ERR4249059
ERR4249064
ERR4249069
ERR4249079
ERR4249080
ERR4249081
ERR4249085
ERR4249090
ERR4249096
ERR4249100
ERR4249111
ERR4249117
ERR4249120
ERR4249121
ERR4249123
ERR4249127
ERR4249139
ERR4249140
ERR4249141
ERR4249158
ERR4249162
ERR4249163
ERR4249178
ERR4249179
ERR4249182
ERR4249191
ERR4249194
ERR4249198
ERR4249199
ERR4249200
ERR4249201
ERR4249208
ERR4249224
ERR4249225
ERR4249226
ERR4249229
ERR4249232
ERR4249234
ERR4249251
ERR4249263
ERR4249265
ERR4249267
ERR4249275
ERR4249280
ERR4249288
ERR4249292
ERR4249293
ERR4249295
ERR4249297
ERR4249301
ERR4249315
ERR4249321
ERR4249327
ERR4249336
ERR4249339
ERR4249349
ERR4249356
ERR4249358
ERR4249368
ERR4249369
ERR4249375
ERR4249377
ERR4249381
ERR4249383
ERR4249386
ERR4249396
ERR4249405
ERR4249414
ERR4249424
ERR4249432
ERR4249435
ERR4249437
ERR4249439
ERR4249442
ERR4249457
ERR4249462
ERR4249476
ERR4249477
ERR4249479
ERR4249480
ERR4249483
ERR4249495
ERR4249498
ERR4249500
ERR4249502
ERR4249505
ERR4249519
ERR4249522
ERR4249532
ERR4249533
ERR4249537
ERR4249551
ERR4249553
ERR4249555
ERR4249558
ERR4249559
ERR4249564
ERR4249565
ERR4249566
ERR4249567
ERR4249568
ERR4249569
ERR4249572
ERR4249575
ERR4249577
ERR4249579
ERR4249583
ERR4249592
ERR4249593
ERR4249595
ERR4249599
ERR4249603
ERR4249604
ERR4249605
ERR4249842
ERR4249843
ERR4249844
ERR4249845
ERR4249846
ERR4249847
ERR4249848
ERR4249849
ERR4249850
ERR4249851
ERR4249852
ERR4249853
ERR4249854
ERR4249855
ERR4249856
ERR4249857
ERR4249858
ERR4249859
ERR4249860
ERR4249861
ERR4249862
ERR4249863
ERR4249864
ERR4249865
ERR4249867
ERR4249869
ERR4249870
ERR4249871
ERR4249872
ERR4249873
ERR4249874
ERR4249875
ERR4249876
ERR4249877
ERR4249878
ERR4249879
ERR4249880
ERR4249881
ERR4249882
ERR4249883
ERR4249884
ERR4249885
ERR4249886
ERR4249887
ERR4285666
ERR4288653
ERR4288663
ERR4288664
ERR4288665
ERR4288666
ERR4288685
ERR4296959
ERR4296960
ERR4296961
ERR4296962
ERR4296963
ERR4296964
ERR4296965
ERR4296966
ERR4296967
ERR4296968
ERR4296969
ERR4296970
ERR4296971
ERR4296972
ERR4296973
ERR4296974
ERR4296975
ERR4296976
ERR4296977
ERR4296978
ERR4296981
ERR4296982
ERR4296983
ERR4296984
ERR4296985
ERR4296986
ERR4296987
ERR4296988
ERR4296989
ERR4296990
ERR4296991
ERR4296992
ERR4296993
ERR4296994
ERR4296995
ERR4296996
ERR4296997
ERR4296998
ERR4296999
ERR4297001
ERR4297002
ERR4297003
ERR4297004
ERR4297005
ERR4297006
ERR4297007
ERR4297008
ERR4297009
ERR4297010
ERR4297011
ERR4297012
ERR4297013
ERR4297014
ERR4297015
ERR4297016
ERR4297017
ERR4297018
ERR4297019
ERR4297020
ERR4297021
ERR4297022
ERR4297023
ERR4297024
ERR4297025
ERR4297026
ERR4297027
ERR4297028
ERR4297029
ERR4297030
ERR4297031
ERR4297032
ERR4297033
ERR4297036
ERR4297037
ERR4297038
ERR4297039
ERR4297040
ERR4297041
ERR4297042
ERR4297043
ERR4297044
ERR4297046
ERR4297047
ERR4297048
ERR4297049
ERR4297050
ERR4297051
ERR4297052
ERR4297053
ERR4304453
ERR4304816
ERR4304817
ERR4304818
ERR4304819
ERR4304820
ERR4304821
ERR4304822
ERR4304823
ERR4304824
ERR4304825
ERR4304826
ERR4304827
ERR4304828
ERR4304829
ERR4304830
ERR4304831
ERR4304832
ERR4304833
ERR4304834
ERR4304835
ERR4304836
ERR4304837
ERR4304838
ERR4304839
ERR4304840
ERR4304841
ERR4304842
ERR4304843
ERR4304844
ERR4304845
ERR4304846
ERR4304847
ERR4304848
ERR4304849
ERR4304850
ERR4304851
ERR4304852
ERR4304853
ERR4304854
ERR4304855
ERR4304856
ERR4304857
ERR4304858
ERR4304859
ERR4304860
ERR4304861
ERR4304862
ERR4304863
ERR4304864
ERR4304865
ERR4304866
ERR4304867
ERR4304868
ERR4304869
ERR4304870
ERR4304871
ERR4304872
ERR4304873
ERR4304874
ERR4304875
ERR4304876
ERR4304877
ERR4304878
ERR4304879
ERR4304880
ERR4304881
ERR4304882
ERR4304883
ERR4304884
ERR4304885
ERR4304886
ERR4304887
ERR4304888
ERR4304889
ERR4304890
ERR4304891
ERR4304892
ERR4304893
ERR4304894
ERR4304895
ERR4304896
ERR4304897
ERR4304898
ERR4304899
ERR4304900
ERR4304901
ERR4304902
ERR4304903
ERR4304904
ERR4304905
ERR4304906
ERR4304907
ERR4304908
ERR4304909
ERR4304910
ERR4304911
ERR4304912
ERR4304913
ERR4304914
ERR4304915
ERR4304916
ERR4304917
ERR4304918
ERR4304919
ERR4304920
ERR4304921
ERR4304922
ERR4304923
ERR4304924
ERR4304925
ERR4304926
ERR4304927
ERR4304928
ERR4304929
ERR4304930
ERR4304931
ERR4304932
ERR4304933
ERR4304934
ERR4304935
ERR4304936
ERR4304937
ERR4304938
ERR4304939
ERR4304940
ERR4304941
ERR4304942
ERR4304943
ERR4304944
ERR4304945
ERR4304946
ERR4304947
ERR4304948
ERR4304949
ERR4304950
ERR4304951
ERR4304952
ERR4304953
ERR4304954
ERR4304955
ERR4304956
ERR4304957
ERR4304958
ERR4304959
ERR4304960
ERR4304961
ERR4304962
ERR4304963
ERR4304964
ERR4304965
ERR4304966
ERR4304967
ERR4304968
ERR4304969
ERR4304970
ERR4304971
ERR4304972
ERR4304973
ERR4304974
ERR4304975
ERR4304976
ERR4304977
ERR4304978
ERR4304979
ERR4304980
ERR4304981
ERR4304982
ERR4304983
ERR4304984
ERR4304985
ERR4304986
ERR4304987
ERR4304988
ERR4304989
ERR4304990
ERR4304991
ERR4304992
ERR4304993
ERR4304994
ERR4304995
ERR4304996
ERR4304997
ERR4304998
ERR4304999
ERR4305000
ERR4305001
ERR4305002
ERR4305003
ERR4305004
ERR4305005
ERR4305006
ERR4305007
ERR4305008
ERR4305009
ERR4305010
ERR4305011
ERR4305012
ERR4305013
ERR4305014
ERR4305015
ERR4305016
ERR4305017
ERR4305018
ERR4305019
ERR4305020
ERR4305021
ERR4305022
ERR4305023
ERR4305024
ERR4305025
ERR4305026
ERR4305027
ERR4305028
ERR4305029
ERR4305030
ERR4305031
ERR4305032
ERR4305033
ERR4305034
ERR4305035
ERR4305036
ERR4305037
ERR4305038
ERR4305039
ERR4305040
ERR4305041
ERR4305042
ERR4305043
ERR4305044
ERR4305045
ERR4305046
ERR4305047
ERR4305048
ERR4305049
ERR4305050
ERR4305051
ERR4305052
ERR4305053
ERR4305054
ERR4305056
ERR4305057
ERR4305058
ERR4305059
ERR4305060
ERR4305061
ERR4305062
ERR4305063
ERR4305064
ERR4305065
ERR4305066
ERR4305067
ERR4305068
ERR4305069
ERR4305070
ERR4305071
ERR4305072
ERR4305073
ERR4305074
ERR4305075
ERR4305076
ERR4305077
ERR4305078
ERR4305079
ERR4305080
ERR4305081
ERR4305082
ERR4305083
ERR4305084
ERR4305085
ERR4305086
ERR4305087
ERR4305088
ERR4305089
ERR4305090
ERR4305091
ERR4305092
ERR4305093
ERR4305094
ERR4305095
ERR4305096
ERR4305097
ERR4305098
ERR4305099
ERR4305100
ERR4305101
ERR4305102
ERR4305103
ERR4305104
ERR4305105
ERR4305106
ERR4305107
ERR4305108
ERR4305109
ERR4305110
ERR4305111
ERR4305112
ERR4305113
ERR4305114
ERR4305115
ERR4305116
ERR4305117
ERR4305118
ERR4305119
ERR4305120
ERR4305121
ERR4305122
ERR4305123
ERR4305124
ERR4305125
ERR4305126
ERR4305127
ERR4305128
ERR4305129
ERR4305130
ERR4305131
ERR4305132
ERR4305133
ERR4305134
ERR4305135
ERR4305136
ERR4305137
ERR4305138
ERR4305139
ERR4305140
ERR4305141
ERR4305142
ERR4305143
ERR4305144
ERR4305145
ERR4305146
ERR4305147
ERR4305148
ERR4305149
ERR4305150
ERR4305151
ERR4305152
ERR4305153
ERR4305154
ERR4305155
ERR4305156
ERR4305157
ERR4305158
ERR4305159
ERR4305160
ERR4305161
ERR4305162
ERR4305163
ERR4305164
ERR4305165
ERR4305166
ERR4305167
ERR4305168
ERR4305169
ERR4305170
ERR4305171
ERR4305172
ERR4305173
ERR4305174
ERR4305175
ERR4305176
ERR4305177
ERR4305178
ERR4305179
ERR4305180
ERR4305181
ERR4305182
ERR4305183
ERR4305184
ERR4305185
ERR4305186
ERR4305187
ERR4305188
ERR4305189
ERR4305191
ERR4305192
ERR4305193
ERR4305194
ERR4305195
ERR4305196
ERR4305197
ERR4305198
ERR4305199
ERR4305200
ERR4305201
ERR4305202
ERR4305203
ERR4305204
ERR4305205
ERR4305206
ERR4305207
ERR4305208
ERR4305209
ERR4305210
ERR4305211
ERR4305212
ERR4305213
ERR4305214
ERR4305215
ERR4305216
ERR4305217
ERR4305218
ERR4305219
ERR4305220
ERR4305221
ERR4305222
ERR4305223
ERR4305224
ERR4305225
ERR4305226
ERR4305227
ERR4305228
ERR4305229
ERR4305230
ERR4305231
ERR4305232
ERR4305233
ERR4305234
ERR4305235
ERR4305236
ERR4305237
ERR4305238
ERR4305239
ERR4305240
ERR4305241
ERR4305242
ERR4305243
ERR4305244
ERR4305245
ERR4305246
ERR4305247
ERR4305248
ERR4305249
ERR4305250
ERR4305251
ERR4305252
ERR4305253
ERR4305254
ERR4305255
ERR4305256
ERR4305258
ERR4305259
ERR4305260
ERR4305261
ERR4305262
ERR4305263
ERR4305264
ERR4305265
ERR4305266
ERR4305267
ERR4305268
ERR4305269
ERR4305270
ERR4305271
ERR4305272
ERR4305273
ERR4305274
ERR4305275
ERR4305276
ERR4305277
ERR4305279
ERR4305280
ERR4305281
ERR4305282
ERR4305283
ERR4305284
ERR4305285
ERR4305286
ERR4305287
ERR4305288
ERR4305289
ERR4305290
ERR4305291
ERR4305292
ERR4305293
ERR4305294
ERR4305295
ERR4305296
ERR4305297
ERR4305298
ERR4305299
ERR4305300
ERR4305301
ERR4305302
ERR4305303
ERR4305304
ERR4305305
ERR4305306
ERR4305307
ERR4305308
ERR4305309
ERR4305310
ERR4305311
ERR4305312
ERR4305313
ERR4305314
ERR4305315
ERR4305316
ERR4305317
ERR4305318
ERR4305319
ERR4305320
ERR4305321
ERR4305322
ERR4305323
ERR4305324
ERR4305325
ERR4305326
ERR4305327
ERR4305328
ERR4305329
ERR4305330
ERR4305331
ERR4305332
ERR4305333
ERR4305334
ERR4305335
ERR4305336
ERR4305337
ERR4305338
ERR4305339
ERR4305340
ERR4305341
ERR4305342
ERR4305343
ERR4305344
ERR4305345
ERR4305346
ERR4305347
ERR4305348
ERR4305349
ERR4305350
ERR4305351
ERR4305352
ERR4305353
ERR4305354
ERR4305355
ERR4305356
ERR4305357
ERR4305358
ERR4305359
ERR4305360
ERR4305361
ERR4305362
ERR4305363
ERR4305364
ERR4305365
ERR4305366
ERR4305367
ERR4305368
ERR4305369
ERR4305370
ERR4305371
ERR4305372
ERR4305373
ERR4305374
ERR4305375
ERR4305376
ERR4305377
ERR4305378
ERR4305379
ERR4305380
ERR4305381
ERR4305382
ERR4305383
ERR4305384
ERR4305385
ERR4305386
ERR4305387
ERR4305388
ERR4305389
ERR4305390
ERR4305391
ERR4305392
ERR4305393
ERR4305394
ERR4305395
ERR4305396
ERR4305397
ERR4305398
ERR4305399
ERR4305400
ERR4305401
ERR4305402
ERR4305403
ERR4305404
ERR4305405
ERR4305406
ERR4305407
ERR4305408
ERR4305409
ERR4305410
ERR4305411
ERR4305412
ERR4305413
ERR4305414
ERR4305415
ERR4305416
ERR4305417
ERR4305418
ERR4305419
ERR4305420
ERR4305421
ERR4305422
ERR4305423
ERR4305424
ERR4305425
ERR4305426
ERR4305427
ERR4305428
ERR4305429
ERR4305430
ERR4305431
ERR4305432
ERR4305433
ERR4305434
ERR4305435
ERR4305436
ERR4305437
ERR4305438
ERR4305439
ERR4305440
ERR4305441
ERR4305442
ERR4305443
ERR4305444
ERR4305445
ERR4305446
ERR4305447
ERR4305448
ERR4305449
ERR4305450
ERR4305451
ERR4305452
ERR4305453
ERR4305454
ERR4305455
ERR4305456
ERR4305457
ERR4305458
ERR4305459
ERR4305460
ERR4305461
ERR4305463
ERR4305464
ERR4305465
ERR4305466
ERR4305467
ERR4305468
ERR4305469
ERR4305470
ERR4305471
ERR4305472
ERR4305473
ERR4305474
ERR4305475
ERR4305476
ERR4305477
ERR4305478
ERR4305479
ERR4305480
ERR4305481
ERR4305482
ERR4305483
ERR4305484
ERR4305485
ERR4305486
ERR4305487
ERR4305488
ERR4305489
ERR4305490
ERR4305491
ERR4305492
ERR4305493
ERR4305494
ERR4305495
ERR4305496
ERR4305497
ERR4305498
ERR4305499
ERR4305500
ERR4305501
ERR4305502
ERR4305503
ERR4305504
ERR4305505
ERR4305506
ERR4305507
ERR4305508
ERR4305509
ERR4305510
ERR4305511
ERR4305512
ERR4305513
ERR4305514
ERR4305515
ERR4305516
ERR4305517
ERR4305518
ERR4305519
ERR4305520
ERR4305521
ERR4305522
ERR4305523
ERR4305524
ERR4305525
ERR4305526
ERR4305527
ERR4305528
ERR4305529
ERR4305530
ERR4305531
ERR4305532
ERR4305533
ERR4305534
ERR4305535
ERR4305536
ERR4305537
ERR4305538
ERR4305539
ERR4305541
ERR4305542
ERR4305543
ERR4305544
ERR4305545
ERR4305546
ERR4305547
ERR4305548
ERR4305549
ERR4305550
ERR4305551
ERR4305552
ERR4305553
ERR4305554
ERR4305555
ERR4305556
ERR4305557
ERR4305558
ERR4305559
ERR4305560
ERR4305561
ERR4305562
ERR4305563
ERR4305564
ERR4305565
ERR4305566
ERR4305567
ERR4305568
ERR4305569
ERR4305570
ERR4305571
ERR4305572
ERR4305573
ERR4305574
ERR4305575
ERR4305576
ERR4305577
ERR4305578
ERR4305579
ERR4305580
ERR4305581
ERR4305582
ERR4305583
ERR4305584
ERR4305585
ERR4305586
ERR4305587
ERR4305588
ERR4305589
ERR4305590
ERR4305591
ERR4305592
ERR4305593
ERR4305594
ERR4305595
ERR4305596
ERR4305597
ERR4305598
ERR4305599
ERR4305600
ERR4305601
ERR4305602
ERR4305603
ERR4305604
ERR4305605
ERR4305606
ERR4305607
ERR4305608
ERR4305609
ERR4305610
ERR4305611
ERR4305612
ERR4305613
ERR4305614
ERR4305615
ERR4305616
ERR4305617
ERR4305618
ERR4305619
ERR4305620
ERR4305621
ERR4305622
ERR4305624
ERR4305625
ERR4305626
ERR4305627
ERR4305628
ERR4305629
ERR4305630
ERR4305631
ERR4305632
ERR4305633
ERR4305634
ERR4305635
ERR4305636
ERR4305637
ERR4305638
ERR4305639
ERR4305640
ERR4305641
ERR4305642
ERR4305643
ERR4305644
ERR4305645
ERR4305646
ERR4305647
ERR4305648
ERR4305649
ERR4305650
ERR4305651
ERR4305652
ERR4305653
ERR4305654
ERR4305655
ERR4305656
ERR4305657
ERR4305658
ERR4305659
ERR4305660
ERR4305661
ERR4305662
ERR4305663
ERR4305664
ERR4305665
ERR4305666
ERR4305667
ERR4305669
ERR4305670
ERR4305671
ERR4305672
ERR4305673
ERR4305675
ERR4305676
ERR4305677
ERR4305678
ERR4305679
ERR4305680
ERR4305681
ERR4305682
ERR4305683
ERR4305684
ERR4305685
ERR4305686
ERR4305687
ERR4305688
ERR4305689
ERR4305690
ERR4305691
ERR4305692
ERR4305693
ERR4305694
ERR4305695
ERR4305696
ERR4305697
ERR4305698
ERR4305699
ERR4305700
ERR4305701
ERR4305702
ERR4305703
ERR4305704
ERR4305705
ERR4305706
ERR4305707
ERR4305708
ERR4305709
ERR4305710
ERR4305711
ERR4305712
ERR4305713
ERR4305714
ERR4305715
ERR4305716
ERR4305717
ERR4305718
ERR4305719
ERR4305720
ERR4305721
ERR4305722
ERR4305723
ERR4305724
ERR4305725
ERR4305726
ERR4305727
ERR4305728
ERR4305729
ERR4305730
ERR4305731
ERR4305732
ERR4305733
ERR4305734
ERR4305735
ERR4305736
ERR4305737
ERR4305738
ERR4305739
ERR4305740
ERR4305741
ERR4305742
ERR4305743
ERR4305744
ERR4305745
ERR4305746
ERR4305747
ERR4305748
ERR4305749
ERR4305750
ERR4305751
ERR4305752
ERR4305753
ERR4305754
ERR4305755
ERR4305756
ERR4305757
ERR4305758
ERR4305759
ERR4305760
ERR4305761
ERR4305762
ERR4305763
ERR4305764
ERR4305765
ERR4305766
ERR4305767
ERR4305768
ERR4305769
ERR4305770
ERR4305771
ERR4305772
ERR4305773
ERR4305774
ERR4305775
ERR4305776
ERR4305777
ERR4305778
ERR4305779
ERR4305781
ERR4305782
ERR4305783
ERR4305784
ERR4305785
ERR4305787
ERR4305788
ERR4305789
ERR4305790
ERR4305791
ERR4305792
ERR4305793
ERR4305794
ERR4305795
ERR4305796
ERR4305797
ERR4305798
ERR4305799
ERR4305800
ERR4305801
ERR4305802
ERR4305803
ERR4305804
ERR4305805
ERR4305806
ERR4305807
ERR4305808
ERR4305809
ERR4305810
ERR4305811
ERR4305812
ERR4305813
ERR4305814
ERR4305815
ERR4305816
ERR4305817
ERR4305818
ERR4305819
ERR4305820
ERR4305821
ERR4305823
ERR4305824
ERR4305825
ERR4305826
ERR4305827
ERR4305828
ERR4305829
ERR4305830
ERR4305831
ERR4305832
ERR4305833
ERR4305834
ERR4305835
ERR4305836
ERR4305837
ERR4305838
ERR4305839
ERR4305840
ERR4305841
ERR4305842
ERR4305843
ERR4305845
ERR4305846
ERR4305847
ERR4305848
ERR4305849
ERR4305850
ERR4305851
ERR4305852
ERR4305853
ERR4305854
ERR4305855
ERR4305856
ERR4305857
ERR4305858
ERR4305859
ERR4305860
ERR4305861
ERR4305862
ERR4305863
ERR4305864
ERR4305865
ERR4305866
ERR4305867
ERR4305868
ERR4305869
ERR4305870
ERR4305871
ERR4305872
ERR4305873
ERR4305874
ERR4305875
ERR4305876
ERR4305877
ERR4305878
ERR4305879
ERR4305880
ERR4305881
ERR4305882
ERR4305883
ERR4305884
ERR4305885
ERR4305886
ERR4305887
ERR4305888
ERR4305889
ERR4305890
ERR4305891
ERR4305892
ERR4305893
ERR4305894
ERR4305895
ERR4305896
ERR4305897
ERR4305898
ERR4305899
ERR4305900
ERR4305901
ERR4305902
ERR4305903
ERR4305904
ERR4305905
ERR4305906
ERR4305907
ERR4305908
ERR4305909
ERR4305910
ERR4305911
ERR4305912
ERR4305913
ERR4305914
ERR4305915
ERR4305916
ERR4305917
ERR4305918
ERR4305919
ERR4305920
ERR4305921
ERR4305922
ERR4305923
ERR4305924
ERR4305925
ERR4305926
ERR4305927
ERR4305928
ERR4305929
ERR4305930
ERR4305931
ERR4305932
ERR4305933
ERR4305934
ERR4305935
ERR4305936
ERR4305937
ERR4305938
ERR4305939
ERR4305940
ERR4305941
ERR4305942
ERR4305943
ERR4305944
ERR4305945
ERR4305946
ERR4305947
ERR4305948
ERR4305949
ERR4305950
ERR4305952
ERR4305953
ERR4305954
ERR4305955
ERR4305956
ERR4305957
ERR4305958
ERR4305959
ERR4305960
ERR4305961
ERR4305962
ERR4305963
ERR4305964
ERR4305965
ERR4305966
ERR4305967
ERR4305969
ERR4305970
ERR4305971
ERR4305972
ERR4305973
ERR4305974
ERR4305975
ERR4305976
ERR4305977
ERR4305978
ERR4305979
ERR4305980
ERR4305981
ERR4305982
ERR4305983
ERR4305984
ERR4305985
ERR4305987
ERR4305988
ERR4305989
ERR4305990
ERR4305991
ERR4305992
ERR4305993
ERR4305994
ERR4305995
ERR4305996
ERR4305997
ERR4305998
ERR4305999
ERR4306000
ERR4306001
ERR4306002
ERR4306003
ERR4306004
ERR4306005
ERR4306006
ERR4306007
ERR4306008
ERR4306009
ERR4306010
ERR4306011
ERR4306012
ERR4306013
ERR4306014
ERR4306015
ERR4306016
ERR4306017
ERR4306018
ERR4306019
ERR4306020
ERR4306021
ERR4306022
ERR4306023
ERR4306024
ERR4306025
ERR4306026
ERR4306027
ERR4306028
ERR4306029
ERR4306030
ERR4306031
ERR4306032
ERR4306033
ERR4306034
ERR4306035
ERR4306036
ERR4306037
ERR4306038
ERR4306039
ERR4306040
ERR4306041
ERR4306042
ERR4306043
ERR4306044
ERR4306045
ERR4306046
ERR4306047
ERR4306048
ERR4306049
ERR4306050
ERR4306051
ERR4306052
ERR4306053
ERR4306054
ERR4306056
ERR4306057
ERR4306058
ERR4306059
ERR4306060
ERR4306061
ERR4306062
ERR4306063
ERR4306065
ERR4306066
ERR4306067
ERR4306068
ERR4306069
ERR4306070
ERR4306071
ERR4306072
ERR4306073
ERR4306074
ERR4306075
ERR4306076
ERR4306077
ERR4306078
ERR4306079
ERR4306080
ERR4306081
ERR4306082
ERR4306083
ERR4306084
ERR4306085
ERR4306086
ERR4306087
ERR4306088
ERR4306089
ERR4306090
ERR4306091
ERR4306092
ERR4306093
ERR4306094
ERR4306095
ERR4306096
ERR4306097
ERR4306098
ERR4306099
ERR4306100
ERR4306101
ERR4306102
ERR4306103
ERR4306104
ERR4306105
ERR4306106
ERR4306107
ERR4306108
ERR4306109
ERR4306110
ERR4306111
ERR4306112
ERR4306113
ERR4306114
ERR4306115
ERR4306116
ERR4306117
ERR4306118
ERR4306119
ERR4306120
ERR4306121
ERR4306122
ERR4306123
ERR4306124
ERR4306125
ERR4306126
ERR4306127
ERR4306128
ERR4306129
ERR4306130
ERR4306131
ERR4306132
ERR4306133
ERR4306134
ERR4306135
ERR4306136
ERR4306137
ERR4306138
ERR4306139
ERR4306140
ERR4306141
ERR4306142
ERR4306143
ERR4306144
ERR4306145
ERR4306147
ERR4306148
ERR4306149
ERR4306150
ERR4306151
ERR4306152
ERR4306153
ERR4306154
ERR4306155
ERR4306156
ERR4306157
ERR4306158
ERR4306159
ERR4306160
ERR4306161
ERR4306162
ERR4306163
ERR4306164
ERR4306165
ERR4306166
ERR4306167
ERR4306169
ERR4306170
ERR4306171
ERR4306172
ERR4306173
ERR4306174
ERR4306175
ERR4306176
ERR4306177
ERR4306178
ERR4306179
ERR4306180
ERR4306181
ERR4306182
ERR4306183
ERR4306184
ERR4306185
ERR4306186
ERR4306187
ERR4306188
ERR4306189
ERR4306190
ERR4306191
ERR4306192
ERR4306193
ERR4306194
ERR4306196
ERR4306197
ERR4306198
ERR4306199
ERR4306200
ERR4306201
ERR4306202
ERR4306203
ERR4306204
ERR4306205
ERR4306206
ERR4306207
ERR4306208
ERR4306209
ERR4306210
ERR4306211
ERR4306212
ERR4306213
ERR4306214
ERR4306215
ERR4306216
ERR4306217
ERR4306218
ERR4306219
ERR4306220
ERR4306221
ERR4306222
ERR4306223
ERR4306224
ERR4306225
ERR4306226
ERR4306227
ERR4306228
ERR4306229
ERR4306230
ERR4306231
ERR4306232
ERR4306233
ERR4306234
ERR4306235
ERR4306236
ERR4306237
ERR4306238
ERR4306239
ERR4306240
ERR4306241
ERR4306242
ERR4306243
ERR4306244
ERR4306245
ERR4306246
ERR4306247
ERR4306248
ERR4306249
ERR4306250
ERR4306251
ERR4306252
ERR4306253
ERR4306254
ERR4306255
ERR4306256
ERR4306257
ERR4306258
ERR4306259
ERR4306260
ERR4306261
ERR4306262
ERR4306263
ERR4306264
ERR4306265
ERR4306266
ERR4306267
ERR4306268
ERR4306269
ERR4306270
ERR4306271
ERR4306272
ERR4306273
ERR4306274
ERR4306275
ERR4306276
ERR4306277
ERR4306278
ERR4306279
ERR4306280
ERR4306281
ERR4306282
ERR4306283
ERR4306284
ERR4306285
ERR4306286
ERR4306287
ERR4306288
ERR4306289
ERR4306290
ERR4306291
ERR4306292
ERR4306293
ERR4306294
ERR4306295
ERR4306296
ERR4306297
ERR4306298
ERR4306299
ERR4306300
ERR4306301
ERR4306302
ERR4306303
ERR4306304
ERR4306305
ERR4306306
ERR4306307
ERR4306308
ERR4306309
ERR4306310
ERR4306311
ERR4306312
ERR4306313
ERR4306314
ERR4306315
ERR4306316
ERR4306317
ERR4306318
ERR4306319
ERR4306320
ERR4306321
ERR4306322
ERR4306323
ERR4306324
ERR4306325
ERR4306326
ERR4306327
ERR4306328
ERR4306329
ERR4306330
ERR4306331
ERR4306332
ERR4306333
ERR4306334
ERR4306335
ERR4306336
ERR4306337
ERR4306338
ERR4306339
ERR4306340
ERR4306341
ERR4306342
ERR4306343
ERR4306344
ERR4306345
ERR4306346
ERR4306347
ERR4306348
ERR4306349
ERR4306350
ERR4306351
ERR4306352
ERR4306353
ERR4306354
ERR4306355
ERR4306356
ERR4306357
ERR4306358
ERR4306359
ERR4306360
ERR4306361
ERR4306362
ERR4306363
ERR4306364
ERR4306365
ERR4306366
ERR4306367
ERR4306368
ERR4306369
ERR4306370
ERR4306371
ERR4306372
ERR4306373
ERR4306374
ERR4306375
ERR4306376
ERR4306377
ERR4306378
ERR4306379
ERR4306380
ERR4306381
ERR4306382
ERR4306383
ERR4306384
ERR4306385
ERR4306386
ERR4306387
ERR4306388
ERR4306389
ERR4306390
ERR4306391
ERR4306392
ERR4306393
ERR4306394
ERR4306395
ERR4306396
ERR4306397
ERR4306398
ERR4306399
ERR4306400
ERR4306401
ERR4306402
ERR4306403
ERR4306404
ERR4306405
ERR4306406
ERR4306407
ERR4306408
ERR4306409
ERR4306410
ERR4306411
ERR4306412
ERR4306413
ERR4306414
ERR4306415
ERR4306416
ERR4306417
ERR4306418
ERR4306419
ERR4306420
ERR4306421
ERR4306422
ERR4306423
ERR4306424
ERR4306425
ERR4306426
ERR4306427
ERR4306428
ERR4306429
ERR4306430
ERR4306431
ERR4306432
ERR4306433
ERR4306434
ERR4306435
ERR4306436
ERR4306437
ERR4306438
ERR4306439
ERR4306440
ERR4306441
ERR4306442
ERR4306443
ERR4306444
ERR4306445
ERR4306446
ERR4306447
ERR4306448
ERR4306449
ERR4306450
ERR4306451
ERR4306452
ERR4306453
ERR4306454
ERR4306455
ERR4306456
ERR4306457
ERR4306458
ERR4306459
ERR4306460
ERR4306461
ERR4306462
ERR4306463
ERR4306464
ERR4306465
ERR4306466
ERR4306467
ERR4306468
ERR4306469
ERR4306470
ERR4306471
ERR4306472
ERR4306473
ERR4306474
ERR4306475
ERR4306476
ERR4306477
ERR4306478
ERR4306479
ERR4306480
ERR4306481
ERR4306482
ERR4306483
ERR4306484
ERR4306485
ERR4306486
ERR4306487
ERR4306488
ERR4306489
ERR4306490
ERR4306491
ERR4306492
ERR4306493
ERR4306494
ERR4306495
ERR4306496
ERR4306497
ERR4306498
ERR4306499
ERR4306500
ERR4306501
ERR4306502
ERR4306503
ERR4306504
ERR4306505
ERR4306506
ERR4306507
ERR4306508
ERR4306509
ERR4306510
ERR4306511
ERR4306512
ERR4306513
ERR4306514
ERR4306515
ERR4306516
ERR4306517
ERR4306518
ERR4306519
ERR4306520
ERR4306521
ERR4306522
ERR4306523
ERR4306524
ERR4306525
ERR4306526
ERR4306527
ERR4306528
ERR4306529
ERR4306530
ERR4306531
ERR4306532
ERR4306533
ERR4306534
ERR4306535
ERR4306536
ERR4306537
ERR4306538
ERR4306539
ERR4306540
ERR4306541
ERR4306542
ERR4306543
ERR4306544
ERR4306545
ERR4306546
ERR4306547
ERR4306548
ERR4306549
ERR4306550
ERR4306552
ERR4306553
ERR4306554
ERR4306555
ERR4306556
ERR4306557
ERR4306558
ERR4306559
ERR4306560
ERR4306561
ERR4306562
ERR4306563
ERR4306564
ERR4306565
ERR4306566
ERR4306567
ERR4306568
ERR4306569
ERR4306570
ERR4306571
ERR4306572
ERR4306573
ERR4306574
ERR4306575
ERR4306576
ERR4306577
ERR4306578
ERR4306579
ERR4306580
ERR4306581
ERR4306582
ERR4306583
ERR4306584
ERR4306585
ERR4306586
ERR4306587
ERR4306588
ERR4306589
ERR4306590
ERR4306591
ERR4306592
ERR4306593
ERR4306594
ERR4306595
ERR4306596
ERR4306597
ERR4306598
ERR4306599
ERR4306600
ERR4306601
ERR4306602
ERR4306603
ERR4306604
ERR4306605
ERR4306606
ERR4306607
ERR4306608
ERR4306609
ERR4306610
ERR4306611
ERR4306612
ERR4306613
ERR4306614
ERR4306615
ERR4306616
ERR4306617
ERR4306618
ERR4306619
ERR4306620
ERR4306621
ERR4306622
ERR4306623
ERR4306624
ERR4306625
ERR4306626
ERR4306627
ERR4306628
ERR4306629
ERR4306630
ERR4306631
ERR4306632
ERR4306633
ERR4306634
ERR4306635
ERR4306636
ERR4306637
ERR4306638
ERR4306639
ERR4306640
ERR4306641
ERR4306642
ERR4306643
ERR4306644
ERR4306645
ERR4306646
ERR4306647
ERR4306648
ERR4306649
ERR4306650
ERR4306651
ERR4306652
ERR4306653
ERR4306654
ERR4306655
ERR4306656
ERR4306657
ERR4306658
ERR4306659
ERR4306660
ERR4306661
ERR4306662
ERR4306663
ERR4306664
ERR4306665
ERR4306666
ERR4306667
ERR4306668
ERR4306669
ERR4306670
ERR4306671
ERR4306672
ERR4306673
ERR4306674
ERR4306675
ERR4306676
ERR4306677
ERR4306678
ERR4306679
ERR4306680
ERR4306681
ERR4306682
ERR4306683
ERR4306684
ERR4306685
ERR4306686
ERR4306687
ERR4306688
ERR4306689
ERR4306690
ERR4306691
ERR4306692
ERR4306693
ERR4306694
ERR4306695
ERR4306696
ERR4306697
ERR4306698
ERR4306699
ERR4306700
ERR4306701
ERR4306702
ERR4306703
ERR4306704
ERR4306705
ERR4306706
ERR4306707
ERR4306708
ERR4306709
ERR4306710
ERR4306711
ERR4306712
ERR4306713
ERR4306714
ERR4306715
ERR4306716
ERR4306717
ERR4306718
ERR4306719
ERR4306720
ERR4306721
ERR4306722
ERR4306723
ERR4306724
ERR4306725
ERR4306726
ERR4306727
ERR4306728
ERR4306729
ERR4306730
ERR4306731
ERR4306732
ERR4306733
ERR4306734
ERR4306735
ERR4306736
ERR4306737
ERR4306738
ERR4306739
ERR4306740
ERR4306741
ERR4306742
ERR4306743
ERR4306744
ERR4306745
ERR4306746
ERR4306747
ERR4306748
ERR4306749
ERR4306750
ERR4306751
ERR4306752
ERR4306753
ERR4306754
ERR4306755
ERR4306756
ERR4306757
ERR4306758
ERR4306759
ERR4306760
ERR4306761
ERR4306762
ERR4306763
ERR4306764
ERR4306765
ERR4306766
ERR4306767
ERR4306768
ERR4306769
ERR4306770
ERR4306771
ERR4306772
ERR4306773
ERR4306774
ERR4306775
ERR4306776
ERR4306777
ERR4306778
ERR4306779
ERR4306780
ERR4306781
ERR4306782
ERR4306783
ERR4306784
ERR4306785
ERR4306786
ERR4306787
ERR4306788
ERR4306789
ERR4306790
ERR4306791
ERR4306792
ERR4306793
ERR4306794
ERR4306795
ERR4306796
ERR4306797
ERR4306798
ERR4306799
ERR4306800
ERR4306801
ERR4306802
ERR4306803
ERR4306804
ERR4306805
ERR4306806
ERR4306807
ERR4306808
ERR4306809
ERR4306810
ERR4306811
ERR4306812
ERR4306813
ERR4306814
ERR4306815
ERR4306816
ERR4306817
ERR4306818
ERR4306819
ERR4306820
ERR4306821
ERR4306822
ERR4306823
ERR4306824
ERR4306825
ERR4306826
ERR4306827
ERR4306828
ERR4306829
ERR4306830
ERR4306831
ERR4306832
ERR4306833
ERR4306834
ERR4306835
ERR4306836
ERR4306837
ERR4306838
ERR4306839
ERR4306840
ERR4306841
ERR4306842
ERR4306843
ERR4306844
ERR4306845
ERR4306846
ERR4306847
ERR4306848
ERR4306849
ERR4306850
ERR4306851
ERR4306852
ERR4306853
ERR4306854
ERR4306855
ERR4306856
ERR4306857
ERR4306858
ERR4306859
ERR4306860
ERR4306861
ERR4306862
ERR4306863
ERR4306864
ERR4306865
ERR4306866
ERR4306867
ERR4306868
ERR4306869
ERR4306870
ERR4306871
ERR4306872
ERR4306873
ERR4306874
ERR4306875
ERR4306876
ERR4306877
ERR4306878
ERR4306879
ERR4306880
ERR4306881
ERR4306882
ERR4306883
ERR4306884
ERR4306885
ERR4306886
ERR4306887
ERR4306888
ERR4306889
ERR4306890
ERR4306891
ERR4306892
ERR4306893
ERR4306894
ERR4306895
ERR4306896
ERR4306897
ERR4306898
ERR4306899
ERR4306900
ERR4306901
ERR4306902
ERR4306903
ERR4306904
ERR4306905
ERR4306906
ERR4306907
ERR4306908
ERR4306909
ERR4306910
ERR4306911
ERR4306912
ERR4306913
ERR4306914
ERR4306915
ERR4306916
ERR4306917
ERR4306918
ERR4306919
ERR4306920
ERR4306921
ERR4306922
ERR4306923
ERR4306924
ERR4306925
ERR4306926
ERR4306927
ERR4306928
ERR4306929
ERR4306930
ERR4306931
ERR4306932
ERR4306933
ERR4306934
ERR4306935
ERR4306936
ERR4306937
ERR4306938
ERR4306939
ERR4306940
ERR4306941
ERR4306942
ERR4306943
ERR4306944
ERR4306945
ERR4306946
ERR4306947
ERR4306948
ERR4306949
ERR4306950
ERR4306951
ERR4306952
ERR4306953
ERR4306954
ERR4306955
ERR4306956
ERR4306957
ERR4306958
ERR4306959
ERR4306960
ERR4306961
ERR4306962
ERR4306963
ERR4306964
ERR4306965
ERR4306966
ERR4306967
ERR4306968
ERR4306969
ERR4306970
ERR4306971
ERR4306972
ERR4306973
ERR4306974
ERR4306975
ERR4306976
ERR4306977
ERR4306978
ERR4306979
ERR4306980
ERR4306981
ERR4306982
ERR4306983
ERR4306984
ERR4306985
ERR4306986
ERR4306987
ERR4306988
ERR4306989
ERR4306990
ERR4306991
ERR4306992
ERR4306993
ERR4306994
ERR4306995
ERR4306996
ERR4306997
ERR4306998
ERR4306999
ERR4307000
ERR4307001
ERR4307002
ERR4307003
ERR4307004
ERR4307005
ERR4307006
ERR4307007
ERR4307008
ERR4307009
ERR4307010
ERR4307011
ERR4307012
ERR4307013
ERR4307014
ERR4307015
ERR4307016
ERR4307017
ERR4307018
ERR4307019
ERR4307020
ERR4307021
ERR4307022
ERR4307023
ERR4307024
ERR4307025
ERR4307026
ERR4307027
ERR4307028
ERR4307029
ERR4307030
ERR4307031
ERR4307032
ERR4307033
ERR4307034
ERR4307035
ERR4307036
ERR4307037
ERR4307038
ERR4307039
ERR4307040
ERR4307041
ERR4307042
ERR4307043
ERR4307044
ERR4307045
ERR4307046
ERR4307047
ERR4307048
ERR4307049
ERR4307050
ERR4307051
ERR4307052
ERR4307054
ERR4307055
ERR4307056
ERR4307057
ERR4307058
ERR4307059
ERR4307060
ERR4307061
ERR4307062
ERR4307063
ERR4307064
ERR4307065
ERR4307066
ERR4307067
ERR4307068
ERR4307069
ERR4307070
ERR4307071
ERR4307072
ERR4307073
ERR4307074
ERR4307075
ERR4307076
ERR4307077
ERR4307078
ERR4307079
ERR4307080
ERR4307081
ERR4307082
ERR4307083
ERR4307084
ERR4307085
ERR4307086
ERR4307087
ERR4307088
ERR4307089
ERR4307090
ERR4307091
ERR4307092
ERR4307093
ERR4307094
ERR4307095
ERR4307096
ERR4307097
ERR4307098
ERR4307099
ERR4307100
ERR4307101
ERR4307102
ERR4307103
ERR4307104
ERR4307105
ERR4307106
ERR4307107
ERR4307108
ERR4307109
ERR4307110
ERR4307111
ERR4307112
ERR4307113
ERR4307114
ERR4307115
ERR4307116
ERR4307117
ERR4307118
ERR4307119
ERR4307120
ERR4307121
ERR4307122
ERR4307123
ERR4307124
ERR4307125
ERR4307126
ERR4307127
ERR4307128
ERR4307129
ERR4307130
ERR4307131
ERR4307132
ERR4307133
ERR4307134
ERR4307135
ERR4307136
ERR4307137
ERR4307138
ERR4307139
ERR4307140
ERR4307141
ERR4307142
ERR4307143
ERR4307144
ERR4307145
ERR4307146
ERR4307147
ERR4307148
ERR4307149
ERR4307150
ERR4307151
ERR4307152
ERR4307153
ERR4307154
ERR4307155
ERR4307156
ERR4307157
ERR4307158
ERR4307159
ERR4307160
ERR4307161
ERR4307162
ERR4307163
ERR4307164
ERR4307165
ERR4307166
ERR4307167
ERR4307168
ERR4307169
ERR4307170
ERR4307171
ERR4307172
ERR4307173
ERR4307174
ERR4307175
ERR4307176
ERR4307177
ERR4307178
ERR4307179
ERR4307180
ERR4307181
ERR4307182
ERR4307183
ERR4307184
ERR4307185
ERR4307186
ERR4307187
ERR4307188
ERR4307189
ERR4307190
ERR4307191
ERR4307192
ERR4307193
ERR4307194
ERR4307195
ERR4307196
ERR4307197
ERR4307198
ERR4307199
ERR4307200
ERR4307201
ERR4307202
ERR4307203
ERR4307204
ERR4307205
ERR4307206
ERR4307207
ERR4307208
ERR4307209
ERR4307210
ERR4307211
ERR4307212
ERR4307213
ERR4307214
ERR4307215
ERR4307216
ERR4307217
ERR4307218
ERR4307219
ERR4307220
ERR4307221
ERR4307222
ERR4307223
ERR4307224
ERR4307225
ERR4307226
ERR4307227
ERR4307228
ERR4307229
ERR4307230
ERR4307231
ERR4307232
ERR4307233
ERR4307234
ERR4307235
ERR4307236
ERR4307237
ERR4307238
ERR4307239
ERR4307240
ERR4307241
ERR4307242
ERR4307243
ERR4307244
ERR4307245
ERR4307246
ERR4307247
ERR4307248
ERR4307249
ERR4307250
ERR4307251
ERR4307252
ERR4307253
ERR4307254
ERR4307255
ERR4307256
ERR4307257
ERR4307258
ERR4307259
ERR4307260
ERR4307261
ERR4307262
ERR4307263
ERR4307264
ERR4307265
ERR4307266
ERR4307267
ERR4307268
ERR4307269
ERR4307270
ERR4307271
ERR4307272
ERR4307273
ERR4307274
ERR4307275
ERR4307276
ERR4307277
ERR4307278
ERR4307279
ERR4307280
ERR4307281
ERR4307282
ERR4307283
ERR4307284
ERR4307285
ERR4307286
ERR4307287
ERR4307288
ERR4307289
ERR4307290
ERR4307291
ERR4307292
ERR4307293
ERR4307294
ERR4307295
ERR4307296
ERR4307297
ERR4307298
ERR4307299
ERR4307300
ERR4307301
ERR4307302
ERR4307303
ERR4307304
ERR4307305
ERR4307306
ERR4307307
ERR4307308
ERR4307309
ERR4307310
ERR4307311
ERR4307312
ERR4307313
ERR4307314
ERR4307315
ERR4307316
ERR4307317
ERR4307318
ERR4307319
ERR4307320
ERR4307321
ERR4307322
ERR4307323
ERR4307324
ERR4307325
ERR4307326
ERR4307327
ERR4307328
ERR4307329
ERR4307330
ERR4307331
ERR4307332
ERR4307333
ERR4307334
ERR4307335
ERR4307336
ERR4307337
ERR4307338
ERR4307339
ERR4307340
ERR4307341
ERR4307342
ERR4307343
ERR4307344
ERR4307345
ERR4307346
ERR4307347
ERR4307348
ERR4307349
ERR4307350
ERR4307351
ERR4307352
ERR4307353
ERR4307354
ERR4307355
ERR4307356
ERR4307357
ERR4307358
ERR4307359
ERR4307360
ERR4307361
ERR4307362
ERR4307363
ERR4307364
ERR4307365
ERR4307366
ERR4307367
ERR4307368
ERR4307369
ERR4307370
ERR4307371
ERR4307372
ERR4307373
ERR4307374
ERR4307375
ERR4307376
ERR4307377
ERR4307378
ERR4307379
ERR4307380
ERR4307381
ERR4307382
ERR4307383
ERR4307384
ERR4307385
ERR4307386
ERR4307387
ERR4307388
ERR4307389
ERR4307390
ERR4307391
ERR4307392
ERR4307393
ERR4307394
ERR4307395
ERR4307396
ERR4307397
ERR4307398
ERR4307399
ERR4307400
ERR4307401
ERR4307402
ERR4307403
ERR4307404
ERR4307405
ERR4307406
ERR4307407
ERR4307408
ERR4307409
ERR4307410
ERR4307411
ERR4307412
ERR4307413
ERR4307414
ERR4307415
ERR4307416
ERR4307417
ERR4307418
ERR4307419
ERR4307420
ERR4307421
ERR4307422
ERR4307423
ERR4307424
ERR4307425
ERR4307426
ERR4307427
ERR4307428
ERR4307429
ERR4307430
ERR4307431
ERR4307432
ERR4307433
ERR4307434
ERR4307435
ERR4307436
ERR4307437
ERR4307438
ERR4307439
ERR4307440
ERR4307441
ERR4307442
ERR4307443
ERR4307444
ERR4307445
ERR4307446
ERR4307447
ERR4307448
ERR4307449
ERR4307450
ERR4307451
ERR4307452
ERR4307453
ERR4307454
ERR4307455
ERR4307456
ERR4307457
ERR4307458
ERR4307459
ERR4307460
ERR4307461
ERR4307462
ERR4307463
ERR4307464
ERR4307465
ERR4307466
ERR4307467
ERR4307468
ERR4307469
ERR4307470
ERR4307471
ERR4307472
ERR4307473
ERR4307474
ERR4307475
ERR4307476
ERR4307477
ERR4307478
ERR4307479
ERR4307480
ERR4307481
ERR4307482
ERR4307483
ERR4307484
ERR4307485
ERR4307486
ERR4307487
ERR4307488
ERR4307489
ERR4307490
ERR4307491
ERR4307492
ERR4307493
ERR4307494
ERR4307495
ERR4307496
ERR4307497
ERR4307498
ERR4307499
ERR4307500
ERR4307501
ERR4307502
ERR4307503
ERR4307504
ERR4307505
ERR4307506
ERR4307507
ERR4307508
ERR4307509
ERR4307510
ERR4307511
ERR4307512
ERR4307513
ERR4307514
ERR4307515
ERR4307516
ERR4307517
ERR4307518
ERR4307519
ERR4307520
ERR4307521
ERR4307522
ERR4307523
ERR4307524
ERR4307525
ERR4307526
ERR4307527
ERR4307528
ERR4307529
ERR4307530
ERR4307531
ERR4307532
ERR4307533
ERR4307534
ERR4307535
ERR4307536
ERR4307537
ERR4307538
ERR4307539
ERR4307540
ERR4307541
ERR4307542
ERR4307543
ERR4307544
ERR4307545
ERR4307546
ERR4307547
ERR4307548
ERR4307549
ERR4307550
ERR4307551
ERR4307552
ERR4307553
ERR4307554
ERR4307555
ERR4307556
ERR4307557
ERR4307558
ERR4307559
ERR4307560
ERR4307561
ERR4307562
ERR4307563
ERR4307564
ERR4307565
ERR4307566
ERR4307567
ERR4307568
ERR4307569
ERR4307570
ERR4307571
ERR4307572
ERR4307573
ERR4307574
ERR4307575
ERR4307576
ERR4307577
ERR4307578
ERR4307579
ERR4307580
ERR4307581
ERR4307582
ERR4307583
ERR4307584
ERR4307585
ERR4307586
ERR4307587
ERR4307588
ERR4307589
ERR4307590
ERR4307591
ERR4307592
ERR4307593
ERR4307594
ERR4307595
ERR4307596
ERR4307597
ERR4307598
ERR4307599
ERR4307600
ERR4307601
ERR4307602
ERR4307603
ERR4307604
ERR4307605
ERR4307606
ERR4307607
ERR4307608
ERR4307609
ERR4307610
ERR4307611
ERR4307612
ERR4307613
ERR4307614
ERR4307615
ERR4307616
ERR4307617
ERR4307618
ERR4307619
ERR4307620
ERR4307621
ERR4307622
ERR4307623
ERR4307624
ERR4307625
ERR4307626
ERR4307627
ERR4307628
ERR4307629
ERR4307630
ERR4307631
ERR4307632
ERR4307633
ERR4307634
ERR4307635
ERR4307636
ERR4307637
ERR4307638
ERR4307639
ERR4307640
ERR4307641
ERR4307642
ERR4307643
ERR4307644
ERR4307645
ERR4307646
ERR4307647
ERR4307648
ERR4307649
ERR4307650
ERR4307651
ERR4307652
ERR4307653
ERR4307654
ERR4307655
ERR4307656
ERR4307657
ERR4307658
ERR4307659
ERR4307660
ERR4307661
ERR4307662
ERR4307663
ERR4307664
ERR4307665
ERR4307666
ERR4307667
ERR4307668
ERR4307669
ERR4307670
ERR4307671
ERR4307672
ERR4307673
ERR4307674
ERR4307675
ERR4307676
ERR4307677
ERR4307678
ERR4307679
ERR4307680
ERR4307681
ERR4307682
ERR4307683
ERR4307684
ERR4307685
ERR4307686
ERR4307687
ERR4307688
ERR4307689
ERR4307690
ERR4307691
ERR4307692
ERR4307693
ERR4307694
ERR4307695
ERR4307696
ERR4307697
ERR4307698
ERR4307699
ERR4307700
ERR4307701
ERR4307702
ERR4307703
ERR4307704
ERR4307705
ERR4307706
ERR4307707
ERR4307708
ERR4307709
ERR4307710
ERR4307711
ERR4307712
ERR4307713
ERR4307714
ERR4307715
ERR4307716
ERR4307717
ERR4307718
ERR4307719
ERR4307720
ERR4307721
ERR4307722
ERR4307723
ERR4307724
ERR4307725
ERR4307726
ERR4307727
ERR4307728
ERR4307729
ERR4307730
ERR4307731
ERR4307732
ERR4307733
ERR4307734
ERR4307735
ERR4307736
ERR4307737
ERR4307738
ERR4307739
ERR4307740
ERR4307741
ERR4307742
ERR4307743
ERR4307744
ERR4307745
ERR4307746
ERR4307747
ERR4307748
ERR4307749
ERR4307750
ERR4307751
ERR4307752
ERR4307753
ERR4307754
ERR4307755
ERR4307756
ERR4307757
ERR4307758
ERR4307759
ERR4307760
ERR4307761
ERR4307762
ERR4307763
ERR4307764
ERR4307765
ERR4307766
ERR4307767
ERR4307768
ERR4307769
ERR4307770
ERR4307771
ERR4307772
ERR4307773
ERR4307774
ERR4307775
ERR4307776
ERR4307777
ERR4307778
ERR4307779
ERR4307780
ERR4307781
ERR4307782
ERR4307783
ERR4307784
ERR4307785
ERR4307786
ERR4307787
ERR4307788
ERR4307789
ERR4307790
ERR4307791
ERR4307792
ERR4307793
ERR4307794
ERR4307795
ERR4307796
ERR4307797
ERR4307798
ERR4307799
ERR4307800
ERR4307801
ERR4307802
ERR4307803
ERR4307804
ERR4307805
ERR4307806
ERR4307807
ERR4307808
ERR4307809
ERR4307810
ERR4307811
ERR4307812
ERR4307813
ERR4307814
ERR4307815
ERR4307816
ERR4307817
ERR4307818
ERR4307819
ERR4307820
ERR4307821
ERR4307822
ERR4307823
ERR4307824
ERR4307825
ERR4307826
ERR4307827
ERR4307828
ERR4307829
ERR4307830
ERR4307831
ERR4307832
ERR4307833
ERR4307834
ERR4307835
ERR4307836
ERR4307837
ERR4307838
ERR4307839
ERR4307840
ERR4307841
ERR4307842
ERR4307843
ERR4307844
ERR4307845
ERR4307846
ERR4307847
ERR4307848
ERR4307849
ERR4307850
ERR4307851
ERR4307852
ERR4307853
ERR4307854
ERR4307855
ERR4307856
ERR4307857
ERR4307858
ERR4307859
ERR4307860
ERR4307861
ERR4307862
ERR4307863
ERR4307864
ERR4307865
ERR4307866
ERR4307867
ERR4307868
ERR4307869
ERR4307870
ERR4307871
ERR4307872
ERR4307873
ERR4307874
ERR4307875
ERR4307876
ERR4307877
ERR4307878
ERR4307879
ERR4307880
ERR4307881
ERR4307882
ERR4307883
ERR4307884
ERR4307885
ERR4307886
ERR4307887
ERR4307888
ERR4307889
ERR4307890
ERR4307891
ERR4307892
ERR4307893
ERR4307894
ERR4307895
ERR4307896
ERR4307897
ERR4307898
ERR4307899
ERR4307900
ERR4307901
ERR4307902
ERR4307903
ERR4307904
ERR4307905
ERR4307906
ERR4307907
ERR4307908
ERR4307909
ERR4307910
ERR4307911
ERR4307912
ERR4307913
ERR4307914
ERR4307915
ERR4307916
ERR4307917
ERR4307918
ERR4307919
ERR4307920
ERR4307921
ERR4307922
ERR4307923
ERR4307924
ERR4307925
ERR4307926
ERR4307927
ERR4307928
ERR4307929
ERR4307930
ERR4307931
ERR4307932
ERR4307933
ERR4307934
ERR4307935
ERR4307936
ERR4307937
ERR4307938
ERR4307939
ERR4307940
ERR4307941
ERR4307942
ERR4307943
ERR4307944
ERR4307945
ERR4307946
ERR4307947
ERR4307948
ERR4307949
ERR4307950
ERR4307951
ERR4307952
ERR4307953
ERR4307954
ERR4307955
ERR4307956
ERR4307957
ERR4307958
ERR4307959
ERR4307960
ERR4307961
ERR4307962
ERR4307963
ERR4307964
ERR4307965
ERR4307966
ERR4307967
ERR4307968
ERR4307969
ERR4307970
ERR4307971
ERR4307972
ERR4307973
ERR4307974
ERR4307975
ERR4307976
ERR4307977
ERR4307978
ERR4307979
ERR4307980
ERR4307981
ERR4307982
ERR4307983
ERR4307984
ERR4307985
ERR4307986
ERR4307987
ERR4307988
ERR4307989
ERR4307990
ERR4307991
ERR4307992
ERR4307993
ERR4307994
ERR4307995
ERR4307996
ERR4307997
ERR4307998
ERR4307999
ERR4308000
ERR4308001
ERR4308002
ERR4308003
ERR4308004
ERR4308005
ERR4308006
ERR4308007
ERR4308008
ERR4308009
ERR4308010
ERR4308011
ERR4308012
ERR4308013
ERR4308014
ERR4308015
ERR4308016
ERR4308017
ERR4308018
ERR4308019
ERR4308020
ERR4308021
ERR4308022
ERR4308023
ERR4308024
ERR4308025
ERR4308026
ERR4308027
ERR4308028
ERR4308029
ERR4308030
ERR4308031
ERR4308032
ERR4308033
ERR4308034
ERR4308035
ERR4308036
ERR4308037
ERR4308038
ERR4308039
ERR4308040
ERR4308041
ERR4308042
ERR4308043
ERR4308044
ERR4308045
ERR4308046
ERR4308047
ERR4308048
ERR4308049
ERR4308050
ERR4308051
ERR4308052
ERR4308053
ERR4308054
ERR4308055
ERR4308056
ERR4308057
ERR4308058
ERR4308059
ERR4308060
ERR4308061
ERR4308062
ERR4308063
ERR4308064
ERR4308065
ERR4308066
ERR4308067
ERR4308068
ERR4308069
ERR4308070
ERR4308071
ERR4308072
ERR4308073
ERR4308074
ERR4308075
ERR4308076
ERR4308077
ERR4308078
ERR4308079
ERR4308080
ERR4308081
ERR4308082
ERR4308083
ERR4308084
ERR4308085
ERR4308086
ERR4308087
ERR4308088
ERR4308089
ERR4308090
ERR4308091
ERR4308092
ERR4308093
ERR4308094
ERR4308095
ERR4308096
ERR4308097
ERR4308098
ERR4308099
ERR4308100
ERR4308101
ERR4308102
ERR4308103
ERR4308104
ERR4308105
ERR4308106
ERR4308107
ERR4308108
ERR4308109
ERR4308110
ERR4308111
ERR4308112
ERR4308113
ERR4308114
ERR4308115
ERR4308116
ERR4308117
ERR4308118
ERR4308119
ERR4308120
ERR4308121
ERR4308122
ERR4308123
ERR4308124
ERR4308125
ERR4308126
ERR4308127
ERR4308128
ERR4308129
ERR4308130
ERR4308131
ERR4308132
ERR4308133
ERR4308134
ERR4308135
ERR4308136
ERR4308137
ERR4308138
ERR4308139
ERR4308140
ERR4308141
ERR4308142
ERR4308143
ERR4308144
ERR4308145
ERR4308146
ERR4308147
ERR4308148
ERR4308149
ERR4308150
ERR4308151
ERR4308152
ERR4308153
ERR4308154
ERR4308155
ERR4308156
ERR4308157
ERR4308158
ERR4308159
ERR4308160
ERR4308161
ERR4308162
ERR4308163
ERR4308164
ERR4308165
ERR4308166
ERR4308167
ERR4308168
ERR4308169
ERR4308170
ERR4308171
ERR4308172
ERR4308173
ERR4308174
ERR4308175
ERR4308176
ERR4308177
ERR4308178
ERR4308179
ERR4308180
ERR4308181
ERR4308182
ERR4308183
ERR4308184
ERR4308185
ERR4308186
ERR4308187
ERR4308188
ERR4308189
ERR4308190
ERR4308191
ERR4308192
ERR4308193
ERR4308194
ERR4308195
ERR4308196
ERR4308197
ERR4308198
ERR4308199
ERR4308200
ERR4308201
ERR4308202
ERR4308203
ERR4308204
ERR4308205
ERR4308206
ERR4308207
ERR4308208
ERR4308209
ERR4308210
ERR4308211
ERR4308212
ERR4308213
ERR4308214
ERR4308215
ERR4308216
ERR4308217
ERR4308218
ERR4308219
ERR4308220
ERR4308221
ERR4308222
ERR4308223
ERR4308224
ERR4308225
ERR4308226
ERR4308227
ERR4308228
ERR4308229
ERR4308230
ERR4308231
ERR4308232
ERR4308233
ERR4308234
ERR4308235
ERR4308236
ERR4308237
ERR4308238
ERR4308239
ERR4308240
ERR4308241
ERR4308242
ERR4308243
ERR4308244
ERR4308245
ERR4308246
ERR4308247
ERR4308248
ERR4308249
ERR4308250
ERR4308251
ERR4308252
ERR4308253
ERR4308254
ERR4308255
ERR4308256
ERR4308257
ERR4308258
ERR4308259
ERR4308260
ERR4308261
ERR4308262
ERR4308263
ERR4308264
ERR4308265
ERR4308266
ERR4308267
ERR4308268
ERR4308269
ERR4308270
ERR4308271
ERR4308272
ERR4308273
ERR4308274
ERR4308275
ERR4308276
ERR4308277
ERR4308278
ERR4308279
ERR4308280
ERR4308281
ERR4308282
ERR4308283
ERR4308284
ERR4308285
ERR4308286
ERR4308287
ERR4308288
ERR4308289
ERR4308290
ERR4308291
ERR4308292
ERR4308293
ERR4308294
ERR4308295
ERR4308296
ERR4308297
ERR4308298
ERR4308299
ERR4308300
ERR4308301
ERR4308302
ERR4308303
ERR4308304
ERR4308305
ERR4308306
ERR4308307
ERR4308308
ERR4308309
ERR4308310
ERR4308311
ERR4308312
ERR4308313
ERR4308314
ERR4308315
ERR4308316
ERR4308317
ERR4308318
ERR4308319
ERR4308320
ERR4308321
ERR4308322
ERR4308323
ERR4308324
ERR4308325
ERR4308326
ERR4308327
ERR4308328
ERR4308329
ERR4308330
ERR4308331
ERR4308332
ERR4308333
ERR4308334
ERR4308335
ERR4308336
ERR4308337
ERR4308338
ERR4308339
ERR4308340
ERR4308341
ERR4308342
ERR4308343
ERR4308344
ERR4308345
ERR4308346
ERR4308347
ERR4308348
ERR4308349
ERR4308350
ERR4308351
ERR4308352
ERR4308353
ERR4308354
ERR4308355
ERR4308356
ERR4308357
ERR4308358
ERR4308359
ERR4308360
ERR4308361
ERR4308362
ERR4308363
ERR4308364
ERR4308365
ERR4308366
ERR4308367
ERR4308368
ERR4308369
ERR4308370
ERR4308371
ERR4308372
ERR4308373
ERR4308374
ERR4308375
ERR4308376
ERR4308377
ERR4308378
ERR4308379
ERR4308380
ERR4308381
ERR4308382
ERR4308383
ERR4308384
ERR4308385
ERR4308386
ERR4308387
ERR4308388
ERR4308389
ERR4308390
ERR4308391
ERR4308392
ERR4308393
ERR4308394
ERR4308395
ERR4308396
ERR4308397
ERR4308398
ERR4308399
ERR4308400
ERR4308401
ERR4308402
ERR4308403
ERR4308404
ERR4308405
ERR4308406
ERR4308407
ERR4308408
ERR4308409
ERR4308410
ERR4308411
ERR4308412
ERR4308413
ERR4308414
ERR4308415
ERR4308416
ERR4308417
ERR4308418
ERR4308419
ERR4308420
ERR4308421
ERR4308422
ERR4308423
ERR4308424
ERR4308425
ERR4308426
ERR4308427
ERR4308428
ERR4308429
ERR4308430
ERR4308431
ERR4308432
ERR4308433
ERR4308434
ERR4308435
ERR4308436
ERR4308437
ERR4308438
ERR4308439
ERR4308440
ERR4308441
ERR4308442
ERR4308443
ERR4308444
ERR4308445
ERR4308446
ERR4308447
ERR4308448
ERR4308449
ERR4308450
ERR4308451
ERR4308452
ERR4308453
ERR4308454
ERR4308455
ERR4308456
ERR4308457
ERR4308458
ERR4308459
ERR4308460
ERR4308461
ERR4308462
ERR4308463
ERR4308464
ERR4308465
ERR4308466
ERR4308467
ERR4308468
ERR4308469
ERR4308470
ERR4308471
ERR4308472
ERR4308473
ERR4308474
ERR4308475
ERR4308476
ERR4308477
ERR4308478
ERR4308479
ERR4308480
ERR4308481
ERR4308482
ERR4308483
ERR4308484
ERR4308485
ERR4308486
ERR4308487
ERR4308488
ERR4308489
ERR4308490
ERR4308491
ERR4308492
ERR4308493
ERR4308494
ERR4308495
ERR4308496
ERR4308497
ERR4308498
ERR4308499
ERR4308500
ERR4308501
ERR4308502
ERR4308503
ERR4308504
ERR4308505
ERR4308506
ERR4308507
ERR4308508
ERR4308509
ERR4308510
ERR4308511
ERR4308512
ERR4308513
ERR4308514
ERR4308515
ERR4308516
ERR4308517
ERR4308518
ERR4308519
ERR4308520
ERR4308521
ERR4308522
ERR4308523
ERR4308524
ERR4308525
ERR4308526
ERR4308527
ERR4308528
ERR4308529
ERR4308530
ERR4308531
ERR4308532
ERR4308533
ERR4308534
ERR4308535
ERR4308536
ERR4308537
ERR4308538
ERR4308539
ERR4308540
ERR4308541
ERR4308542
ERR4308543
ERR4308544
ERR4308545
ERR4308546
ERR4308547
ERR4308548
ERR4308549
ERR4308550
ERR4308551
ERR4308552
ERR4308553
ERR4308554
ERR4308555
ERR4308556
ERR4308557
ERR4308558
ERR4308559
ERR4308560
ERR4308561
ERR4308562
ERR4308563
ERR4308564
ERR4308565
ERR4308566
ERR4308567
ERR4308568
ERR4308569
ERR4308570
ERR4308571
ERR4308572
ERR4308573
ERR4308574
ERR4308575
ERR4308576
ERR4308577
ERR4308578
ERR4308579
ERR4308580
ERR4308581
ERR4308582
ERR4308583
ERR4308584
ERR4308585
ERR4308586
ERR4308587
ERR4308588
ERR4308589
ERR4308590
ERR4308591
ERR4308592
ERR4308593
ERR4308594
ERR4308595
ERR4308596
ERR4308597
ERR4308598
ERR4308599
ERR4308600
ERR4308601
ERR4308602
ERR4308603
ERR4308604
ERR4308605
ERR4308606
ERR4308607
ERR4308608
ERR4308609
ERR4308610
ERR4308611
ERR4308612
ERR4308613
ERR4308614
ERR4308615
ERR4308616
ERR4308617
ERR4308618
ERR4308619
ERR4308620
ERR4308621
ERR4308622
ERR4308623
ERR4308624
ERR4308625
ERR4308626
ERR4308627
ERR4308628
ERR4308629
ERR4308630
ERR4308631
ERR4308632
ERR4308633
ERR4308634
ERR4308635
ERR4308636
ERR4308637
ERR4308638
ERR4308639
ERR4308640
ERR4308641
ERR4308642
ERR4308643
ERR4308644
ERR4308645
ERR4308646
ERR4308647
ERR4308648
ERR4308649
ERR4308650
ERR4308651
ERR4308652
ERR4308653
ERR4308654
ERR4308655
ERR4308656
ERR4308657
ERR4308658
ERR4308659
ERR4308660
ERR4308661
ERR4308662
ERR4308663
ERR4308664
ERR4308665
ERR4308666
ERR4308667
ERR4308668
ERR4308669
ERR4308670
ERR4308671
ERR4308672
ERR4308673
ERR4308674
ERR4308675
ERR4308676
ERR4308677
ERR4308678
ERR4308679
ERR4308680
ERR4308681
ERR4308682
ERR4308683
ERR4308684
ERR4308685
ERR4308686
ERR4308687
ERR4308688
ERR4308689
ERR4308690
ERR4308691
ERR4308692
ERR4308693
ERR4308694
ERR4308695
ERR4308696
ERR4308697
ERR4308698
ERR4308699
ERR4308700
ERR4308701
ERR4308702
ERR4308703
ERR4308704
ERR4308705
ERR4308706
ERR4308707
ERR4308708
ERR4308709
ERR4308710
ERR4308711
ERR4308712
ERR4308713
ERR4308714
ERR4308715
ERR4308716
ERR4308717
ERR4308718
ERR4308719
ERR4308720
ERR4308721
ERR4308722
ERR4308723
ERR4308724
ERR4308725
ERR4308726
ERR4308727
ERR4308728
ERR4308729
ERR4308730
ERR4308731
ERR4308732
ERR4308733
ERR4308734
ERR4308735
ERR4308736
ERR4308737
ERR4308738
ERR4308739
ERR4308740
ERR4308741
ERR4308742
ERR4308743
ERR4308744
ERR4308745
ERR4308746
ERR4308747
ERR4308748
ERR4308749
ERR4308750
ERR4308751
ERR4308752
ERR4308753
ERR4308754
ERR4308755
ERR4308756
ERR4308757
ERR4308758
ERR4308759
ERR4308760
ERR4308761
ERR4308762
ERR4308763
ERR4308764
ERR4308765
ERR4308766
ERR4308767
ERR4308768
ERR4308769
ERR4308770
ERR4308771
ERR4308772
ERR4308773
ERR4308774
ERR4308775
ERR4308776
ERR4308777
ERR4308778
ERR4308779
ERR4308780
ERR4308781
ERR4308782
ERR4308783
ERR4308784
ERR4308785
ERR4308786
ERR4308787
ERR4308788
ERR4308789
ERR4308790
ERR4308791
ERR4308792
ERR4308793
ERR4308794
ERR4308795
ERR4308796
ERR4308797
ERR4308798
ERR4308799
ERR4308800
ERR4308801
ERR4308802
ERR4308803
ERR4308804
ERR4308805
ERR4308806
ERR4308807
ERR4308808
ERR4308809
ERR4308810
ERR4308811
ERR4308812
ERR4308813
ERR4308814
ERR4308815
ERR4308816
ERR4308817
ERR4308818
ERR4308819
ERR4308820
ERR4308821
ERR4308822
ERR4308823
ERR4308824
ERR4308825
ERR4308826
ERR4308827
ERR4308828
ERR4308829
ERR4308830
ERR4308831
ERR4308832
ERR4308833
ERR4308834
ERR4308835
ERR4308836
ERR4308837
ERR4308838
ERR4308839
ERR4308840
ERR4308841
ERR4308842
ERR4308843
ERR4308844
ERR4308845
ERR4308846
ERR4308847
ERR4308848
ERR4308849
ERR4308850
ERR4308851
ERR4308852
ERR4308853
ERR4308854
ERR4308855
ERR4308856
ERR4308857
ERR4308858
ERR4308859
ERR4308860
ERR4308861
ERR4308862
ERR4308863
ERR4308864
ERR4308865
ERR4308866
ERR4308867
ERR4308868
ERR4308869
ERR4308870
ERR4308871
ERR4308872
ERR4308873
ERR4308874
ERR4308875
ERR4308876
ERR4308877
ERR4308878
ERR4308879
ERR4308880
ERR4308881
ERR4308882
ERR4308883
ERR4308884
ERR4308885
ERR4308886
ERR4308887
ERR4308888
ERR4308889
ERR4308890
ERR4308891
ERR4308892
ERR4308893
ERR4308894
ERR4308895
ERR4308896
ERR4308897
ERR4308898
ERR4308899
ERR4308900
ERR4308901
ERR4308902
ERR4308903
ERR4308904
ERR4308905
ERR4308906
ERR4308907
ERR4308908
ERR4308909
ERR4308910
ERR4308911
ERR4308912
ERR4308913
ERR4308914
ERR4308915
ERR4308916
ERR4308917
ERR4308918
ERR4308919
ERR4308920
ERR4308921
ERR4308922
ERR4308923
ERR4308924
ERR4308925
ERR4308926
ERR4308927
ERR4308928
ERR4308929
ERR4308930
ERR4308931
ERR4308932
ERR4308933
ERR4308934
ERR4308935
ERR4308936
ERR4308937
ERR4308938
ERR4308939
ERR4308940
ERR4308941
ERR4308942
ERR4308943
ERR4308944
ERR4308945
ERR4308946
ERR4308947
ERR4308948
ERR4308949
ERR4308950
ERR4308951
ERR4308952
ERR4308953
ERR4308954
ERR4308955
ERR4308956
ERR4308957
ERR4308958
ERR4308959
ERR4308960
ERR4308961
ERR4308962
ERR4308963
ERR4308964
ERR4308965
ERR4308966
ERR4308967
ERR4308968
ERR4308969
ERR4308970
ERR4308971
ERR4308972
ERR4308973
ERR4308974
ERR4308975
ERR4308976
ERR4308977
ERR4308978
ERR4308979
ERR4308980
ERR4308981
ERR4308982
ERR4308983
ERR4308984
ERR4308985
ERR4308986
ERR4308987
ERR4308988
ERR4308989
ERR4308990
ERR4308991
ERR4308992
ERR4308993
ERR4308994
ERR4308995
ERR4308996
ERR4308997
ERR4308998
ERR4308999
ERR4309000
ERR4309001
ERR4309002
ERR4309003
ERR4309004
ERR4309005
ERR4309006
ERR4309007
ERR4309008
ERR4309009
ERR4309010
ERR4309011
ERR4309012
ERR4309013
ERR4309014
ERR4309015
ERR4309016
ERR4309017
ERR4309018
ERR4309019
ERR4309020
ERR4309021
ERR4309022
ERR4309023
ERR4309024
ERR4309025
ERR4309026
ERR4309027
ERR4309028
ERR4309029
ERR4309030
ERR4309031
ERR4309032
ERR4309033
ERR4309034
ERR4309035
ERR4309036
ERR4309037
ERR4309038
ERR4309039
ERR4309040
ERR4309041
ERR4309042
ERR4309043
ERR4309044
ERR4309045
ERR4309046
ERR4309047
ERR4309048
ERR4309049
ERR4309050
ERR4309051
ERR4309052
ERR4309053
ERR4309054
ERR4309055
ERR4309056
ERR4309057
ERR4309058
ERR4309059
ERR4309060
ERR4309061
ERR4309062
ERR4309063
ERR4309064
ERR4309065
ERR4309066
ERR4309067
ERR4309068
ERR4309069
ERR4309070
ERR4309071
ERR4309072
ERR4309073
ERR4309074
ERR4309075
ERR4309076
ERR4309077
ERR4309078
ERR4309079
ERR4309080
ERR4309081
ERR4309082
ERR4309083
ERR4309084
ERR4309085
ERR4309086
ERR4309087
ERR4309088
ERR4309089
ERR4309090
ERR4309091
ERR4309092
ERR4309093
ERR4309094
ERR4309095
ERR4309096
ERR4309097
ERR4309098
ERR4309099
ERR4309100
ERR4309101
ERR4309102
ERR4309103
ERR4309104
ERR4309105
ERR4309106
ERR4309107
ERR4309108
ERR4309109
ERR4309110
ERR4309111
ERR4309112
ERR4309113
ERR4309114
ERR4309115
ERR4309116
ERR4309117
ERR4309118
ERR4309119
ERR4309120
ERR4309121
ERR4309122
ERR4309123
ERR4309124
ERR4309125
ERR4309126
ERR4309127
ERR4309128
ERR4309129
ERR4309130
ERR4309131
ERR4309132
ERR4309133
ERR4309134
ERR4309135
ERR4309136
ERR4309137
ERR4309138
ERR4309139
ERR4309140
ERR4309141
ERR4309142
ERR4309143
ERR4309144
ERR4309145
ERR4309146
ERR4309147
ERR4309148
ERR4309149
ERR4309150
ERR4309151
ERR4309152
ERR4309153
ERR4309154
ERR4309155
ERR4309156
ERR4309157
ERR4309158
ERR4309159
ERR4309160
ERR4309161
ERR4309162
ERR4309163
ERR4309164
ERR4309165
ERR4309166
ERR4309167
ERR4309168
ERR4309169
ERR4309170
ERR4309171
ERR4309172
ERR4309173
ERR4309174
ERR4309175
ERR4309176
ERR4309177
ERR4309178
ERR4309179
ERR4309180
ERR4309181
ERR4309182
ERR4309183
ERR4309184
ERR4309185
ERR4309186
ERR4309187
ERR4309188
ERR4309189
ERR4309190
ERR4309191
ERR4309192
ERR4309193
ERR4309194
ERR4309195
ERR4309196
ERR4309197
ERR4309198
ERR4309199
ERR4309200
ERR4309201
ERR4309202
ERR4309203
ERR4309204
ERR4309205
ERR4309206
ERR4309207
ERR4309208
ERR4309209
ERR4309210
ERR4309211
ERR4309212
ERR4309213
ERR4309214
ERR4309215
ERR4309216
ERR4309217
ERR4309218
ERR4309219
ERR4309220
ERR4309221
ERR4309222
ERR4309223
ERR4309224
ERR4309225
ERR4309226
ERR4309227
ERR4309228
ERR4309229
ERR4309230
ERR4309231
ERR4309232
ERR4309233
ERR4309234
ERR4309235
ERR4309236
ERR4309237
ERR4309238
ERR4309239
ERR4309240
ERR4309241
ERR4309242
ERR4309243
ERR4309244
ERR4309245
ERR4309246
ERR4309247
ERR4309248
ERR4309249
ERR4309250
ERR4309251
ERR4309252
ERR4309253
ERR4309254
ERR4309255
ERR4309256
ERR4309257
ERR4309258
ERR4309259
ERR4309260
ERR4309261
ERR4309262
ERR4309263
ERR4309264
ERR4309265
ERR4309266
ERR4309267
ERR4309268
ERR4309269
ERR4309270
ERR4309271
ERR4309272
ERR4309273
ERR4309274
ERR4309275
ERR4309276
ERR4309277
ERR4309278
ERR4309279
ERR4309280
ERR4309281
ERR4309282
ERR4309283
ERR4309284
ERR4309285
ERR4309286
ERR4309287
ERR4309288
ERR4309289
ERR4309290
ERR4309291
ERR4309292
ERR4309293
ERR4309294
ERR4309295
ERR4309296
ERR4309297
ERR4309298
ERR4309299
ERR4309300
ERR4309301
ERR4309302
ERR4309303
ERR4309304
ERR4309305
ERR4309306
ERR4309307
ERR4309308
ERR4309309
ERR4309310
ERR4309311
ERR4309312
ERR4309313
ERR4309314
ERR4309315
ERR4309316
ERR4309317
ERR4309318
ERR4309319
ERR4309320
ERR4309321
ERR4309322
ERR4309323
ERR4309324
ERR4309325
ERR4309326
ERR4309327
ERR4309328
ERR4309329
ERR4309330
ERR4309331
ERR4309332
ERR4309333
ERR4309334
ERR4309335
ERR4309336
ERR4309337
ERR4309338
ERR4309339
ERR4309340
ERR4309341
ERR4309342
ERR4309343
ERR4309344
ERR4309345
ERR4309346
ERR4309347
ERR4309348
ERR4309349
ERR4309350
ERR4309351
ERR4309352
ERR4309353
ERR4309354
ERR4309355
ERR4309356
ERR4309357
ERR4309358
ERR4309359
ERR4309360
ERR4309361
ERR4309362
ERR4309363
ERR4309364
ERR4309365
ERR4309366
ERR4309367
ERR4309368
ERR4309369
ERR4309370
ERR4309371
ERR4309372
ERR4309373
ERR4309374
ERR4309375
ERR4309376
ERR4309377
ERR4309378
ERR4309379
ERR4309380
ERR4309381
ERR4309382
ERR4309383
ERR4309384
ERR4309385
ERR4309386
ERR4309387
ERR4309388
ERR4309389
ERR4309390
ERR4309391
ERR4309392
ERR4309393
ERR4309394
ERR4309395
ERR4309396
ERR4309397
ERR4309398
ERR4309399
ERR4309400
ERR4309401
ERR4309402
ERR4309403
ERR4309404
ERR4309405
ERR4309406
ERR4309407
ERR4309408
ERR4309409
ERR4309410
ERR4309411
ERR4309412
ERR4309413
ERR4309414
ERR4309415
ERR4309416
ERR4309417
ERR4309418
ERR4309419
ERR4309420
ERR4309421
ERR4309422
ERR4309423
ERR4309424
ERR4309425
ERR4309426
ERR4309427
ERR4309428
ERR4309429
ERR4309430
ERR4309431
ERR4309432
ERR4309433
ERR4309434
ERR4309435
ERR4309436
ERR4309437
ERR4309438
ERR4309439
ERR4309440
ERR4309441
ERR4309442
ERR4309443
ERR4309444
ERR4309445
ERR4309446
ERR4309447
ERR4309448
ERR4309449
ERR4309450
ERR4309451
ERR4309452
ERR4309453
ERR4309454
ERR4309455
ERR4309456
ERR4309457
ERR4309458
ERR4309459
ERR4309460
ERR4309461
ERR4309462
ERR4309463
ERR4309464
ERR4309465
ERR4309466
ERR4309467
ERR4309468
ERR4309469
ERR4309470
ERR4309471
ERR4309472
ERR4309473
ERR4309474
ERR4309475
ERR4309476
ERR4309477
ERR4309478
ERR4309479
ERR4309480
ERR4309481
ERR4309482
ERR4309483
ERR4309484
ERR4309485
ERR4309486
ERR4309487
ERR4309488
ERR4309489
ERR4309490
ERR4309491
ERR4309492
ERR4315048
ERR4315049
ERR4315050
ERR4315051
ERR4315053
ERR4315054
ERR4315055
ERR4315056
ERR4315059
ERR4315061
ERR4315062
ERR4315063
ERR4315065
ERR4315068
ERR4315069
ERR4315070
ERR4315071
ERR4315072
ERR4315073
ERR4315078
ERR4315081
ERR4315082
ERR4315083
ERR4315084
ERR4315085
ERR4315086
ERR4315088
ERR4315089
ERR4315092
ERR4315093
ERR4315098
ERR4315099
ERR4315100
ERR4315101
ERR4315102
ERR4315103
ERR4315104
ERR4315105
ERR4315106
ERR4315107
ERR4315108
ERR4315109
ERR4315110
ERR4315113
ERR4315116
ERR4315117
ERR4315118
ERR4315119
ERR4315120
ERR4315123
ERR4315124
ERR4315125
ERR4315126
ERR4315129
ERR4315130
ERR4315131
ERR4315132
ERR4315133
ERR4315134
ERR4315135
ERR4315136
ERR4315138
ERR4315139
ERR4315140
ERR4315141
ERR4315144
ERR4316254
ERR4316255
ERR4316256
ERR4316257
ERR4316258
ERR4316260
ERR4316261
ERR4316263
ERR4316264
ERR4316265
ERR4316266
ERR4316267
ERR4316268
ERR4316269
ERR4316270
ERR4316272
ERR4316273
ERR4316274
ERR4316275
ERR4316277
ERR4316278
ERR4316279
ERR4316280
ERR4316281
ERR4316282
ERR4316283
ERR4316284
ERR4316285
ERR4316286
ERR4316287
ERR4316288
ERR4316289
ERR4316290
ERR4316291
ERR4316294
ERR4316295
ERR4316296
ERR4316297
ERR4316298
ERR4316302
ERR4316303
ERR4316304
ERR4316305
ERR4316306
ERR4316307
ERR4316309
ERR4316310
ERR4316311
ERR4316312
ERR4316313
ERR4316314
ERR4316315
ERR4316316
ERR4316319
ERR4316320
ERR4316323
ERR4316324
ERR4316325
ERR4316326
ERR4316327
ERR4316328
ERR4316329
ERR4316331
ERR4316332
ERR4316333
ERR4316334
ERR4316336
ERR4316337
ERR4316338
ERR4316341
ERR4316342
ERR4316343
ERR4316344
ERR4316345
ERR4316346
ERR4316347
ERR4316348
ERR4316349
ERR4316350
ERR4316351
ERR4316352
ERR4316353
ERR4316354
ERR4316355
ERR4316356
ERR4316357
ERR4316358
ERR4316359
ERR4316360
ERR4316361
ERR4316362
ERR4316363
ERR4316365
ERR4316368
ERR4316371
ERR4316372
ERR4316373
ERR4316375
ERR4316376
ERR4316377
ERR4316378
ERR4316379
ERR4316382
ERR4316384
ERR4316385
ERR4316386
ERR4316387
ERR4316388
ERR4316389
ERR4316390
ERR4316391
ERR4316392
ERR4316395
ERR4316396
ERR4316397
ERR4316398
ERR4316400
ERR4316401
ERR4316402
ERR4316403
ERR4316404
ERR4316406
ERR4316408
ERR4316409
ERR4316410
ERR4316411
ERR4316412
ERR4316413
ERR4316414
ERR4316417
ERR4316418
ERR4316419
ERR4316420
ERR4316421
ERR4316422
ERR4316423
ERR4316424
ERR4316425
ERR4316426
ERR4316427
ERR4316429
ERR4316431
ERR4316432
ERR4316433
ERR4316435
ERR4316436
ERR4316437
ERR4316439
ERR4316440
ERR4316441
ERR4316443
ERR4316444
ERR4316445
ERR4316446
ERR4316447
ERR4316448
ERR4316449
ERR4316450
ERR4316452
ERR4316453
ERR4316454
ERR4316455
ERR4316458
ERR4316459
ERR4316460
ERR4316461
ERR4316464
ERR4316466
ERR4316467
ERR4316468
ERR4316469
ERR4316470
ERR4316471
ERR4316472
ERR4316507
ERR4316508
ERR4316510
ERR4316511
ERR4316512
ERR4316513
ERR4316514
ERR4316516
ERR4316517
ERR4316518
ERR4316519
ERR4316520
ERR4316521
ERR4316522
ERR4316523
ERR4316524
ERR4316525
ERR4316527
ERR4316528
ERR4316529
ERR4316530
ERR4316531
ERR4316532
ERR4316533
ERR4316534
ERR4316538
ERR4316565
ERR4316566
ERR4316567
ERR4316568
ERR4316569
ERR4316573
ERR4316574
ERR4316575
ERR4316576
ERR4316577
ERR4316578
ERR4316579
ERR4316580
ERR4316581
ERR4316582
ERR4316583
ERR4316584
ERR4316585
ERR4316586
ERR4316587
ERR4316588
ERR4316589
ERR4316590
ERR4316591
ERR4316592
ERR4316593
ERR4316594
ERR4316595
ERR4316596
ERR4316597
ERR4316598
ERR4316600
ERR4316601
ERR4316602
ERR4316603
ERR4316604
ERR4316605
ERR4316606
ERR4316607
ERR4316608
ERR4316609
ERR4316611
ERR4316612
ERR4316613
ERR4316614
ERR4316616
ERR4316617
ERR4316618
ERR4316619
ERR4316620
ERR4316621
ERR4316622
ERR4316623
ERR4316624
ERR4316625
ERR4316626
ERR4316628
ERR4316629
ERR4316630
ERR4316631
ERR4316632
ERR4316633
ERR4316634
ERR4316635
ERR4316636
ERR4316637
ERR4316638
ERR4316639
ERR4316640
ERR4316641
ERR4316642
ERR4316643
ERR4316644
ERR4316647
ERR4316648
ERR4316649
ERR4316651
ERR4316652
ERR4316653
ERR4316654
ERR4316655
ERR4316656
ERR4316657
ERR4316658
ERR4316660
ERR4316661
ERR4316662
ERR4316663
ERR4316664
ERR4316665
ERR4316666
ERR4316667
ERR4316669
ERR4316670
ERR4316671
ERR4316672
ERR4316673
ERR4316675
ERR4316676
ERR4316677
ERR4316678
ERR4316679
ERR4316680
ERR4316681
ERR4316682
ERR4316683
ERR4316684
ERR4316685
ERR4316686
ERR4316687
ERR4316688
ERR4316689
ERR4316691
ERR4316693
ERR4316694
ERR4316695
ERR4316697
ERR4316698
ERR4316700
ERR4316701
ERR4316702
ERR4316703
ERR4316704
ERR4316705
ERR4316706
ERR4316707
ERR4316709
ERR4316710
ERR4316711
ERR4316715
ERR4316717
ERR4316718
ERR4316719
ERR4316720
ERR4316721
ERR4316722
ERR4316723
ERR4316724
ERR4316725
ERR4316726
ERR4316727
ERR4316728
ERR4316729
ERR4316730
ERR4316731
ERR4316732
ERR4316736
ERR4316737
ERR4316738
ERR4316739
ERR4316740
ERR4316741
ERR4316742
ERR4316743
ERR4316744
ERR4316745
ERR4316746
ERR4316747
ERR4316749
ERR4316751
ERR4316752
ERR4316753
ERR4316754
ERR4316756
ERR4316757
ERR4316758
ERR4316759
ERR4316760
ERR4316761
ERR4316762
ERR4316763
ERR4316764
ERR4316765
ERR4316766
ERR4316767
ERR4316769
ERR4316770
ERR4316771
ERR4316772
ERR4316773
ERR4316774
ERR4316775
ERR4316776
ERR4316778
ERR4316779
ERR4316780
ERR4316781
ERR4316782
ERR4316783
ERR4316785
ERR4316786
ERR4316787
ERR4316788
ERR4316789
ERR4316790
ERR4316794
ERR4316795
ERR4316796
ERR4316797
ERR4316799
ERR4316800
ERR4316801
ERR4316802
ERR4316803
ERR4316804
ERR4316805
ERR4316806
ERR4316807
ERR4316808
ERR4316809
ERR4316810
ERR4316811
ERR4316812
ERR4316813
ERR4316814
ERR4316815
ERR4316816
ERR4316818
ERR4316819
ERR4316820
ERR4316821
ERR4316822
ERR4316823
ERR4316824
ERR4317260
ERR4317261
ERR4317263
ERR4317264
ERR4317265
ERR4317267
ERR4317268
ERR4317269
ERR4317270
ERR4317271
ERR4317272
ERR4317273
ERR4317274
ERR4317275
ERR4317277
ERR4317278
ERR4317281
ERR4317282
ERR4317284
ERR4317285
ERR4317286
ERR4317359
ERR4317360
ERR4317361
ERR4317363
ERR4317364
ERR4317365
ERR4317366
ERR4317367
ERR4317368
ERR4317369
ERR4317370
ERR4317371
ERR4317372
ERR4317373
ERR4317374
ERR4317375
ERR4317376
ERR4317377
ERR4317378
ERR4317379
ERR4317380
ERR4317381
ERR4317382
ERR4317383
ERR4317384
ERR4317385
ERR4317386
ERR4317387
ERR4317388
ERR4317389
ERR4317390
ERR4317391
ERR4317393
ERR4317394
ERR4317395
ERR4317396
ERR4317397
ERR4317398
ERR4317399
ERR4317400
ERR4317401
ERR4317402
ERR4317403
ERR4317404
ERR4317405
ERR4317406
ERR4317407
ERR4317408
ERR4317409
ERR4317410
ERR4317411
ERR4317412
ERR4317413
ERR4317414
ERR4317415
ERR4317416
ERR4317417
ERR4317418
ERR4317419
ERR4317421
ERR4317422
ERR4317423
ERR4317424
ERR4317425
ERR4317426
ERR4317427
ERR4317428
ERR4317429
ERR4317430
ERR4317431
ERR4317432
ERR4317433
ERR4317434
ERR4317435
ERR4317436
ERR4317437
ERR4317439
ERR4317440
ERR4317441
ERR4317442
ERR4317443
ERR4317444
ERR4317445
ERR4317447
ERR4317448
ERR4317449
ERR4317450
ERR4317451
ERR4317452
ERR4317453
ERR4317454
ERR4317455
ERR4317456
ERR4317457
ERR4317458
ERR4317459
ERR4317460
ERR4317461
ERR4317462
ERR4317465
ERR4317466
ERR4317467
ERR4317468
ERR4317469
ERR4317470
ERR4317471
ERR4317472
ERR4317474
ERR4317475
ERR4317476
ERR4317477
ERR4317478
ERR4317479
ERR4317481
ERR4317482
ERR4317483
ERR4317484
ERR4317486
ERR4317487
ERR4317489
ERR4317490
ERR4317491
ERR4317492
ERR4317493
ERR4317494
ERR4317495
ERR4317496
ERR4317497
ERR4317498
ERR4317499
ERR4317500
ERR4317501
ERR4317502
ERR4317503
ERR4317504
ERR4317505
ERR4317506
ERR4317509
ERR4317510
ERR4317511
ERR4317512
ERR4317513
ERR4317514
ERR4317515
ERR4317516
ERR4317517
ERR4317518
ERR4317520
ERR4317521
ERR4317523
ERR4317524
ERR4317526
ERR4317527
ERR4317528
ERR4317530
ERR4317531
ERR4317532
ERR4317533
ERR4317534
ERR4317535
ERR4317536
ERR4317537
ERR4317538
ERR4317540
ERR4317542
ERR4317544
ERR4317545
ERR4317546
ERR4317547
ERR4317548
ERR4317549
ERR4317550
ERR4317552
ERR4317553
ERR4317554
ERR4317556
ERR4317557
ERR4317558
ERR4317559
ERR4317560
ERR4317561
ERR4317562
ERR4317563
ERR4317565
ERR4317566
ERR4317570
ERR4317571
ERR4317572
ERR4317573
ERR4317574
ERR4317575
ERR4317576
ERR4317577
ERR4317578
ERR4317579
ERR4317580
ERR4317581
ERR4317582
ERR4317583
ERR4317584
ERR4317585
ERR4317587
ERR4317589
ERR4317590
ERR4317591
ERR4317592
ERR4317593
ERR4317594
ERR4317595
ERR4317596
ERR4317597
ERR4317598
ERR4317600
ERR4317601
ERR4317604
ERR4317605
ERR4317606
ERR4317609
ERR4317611
ERR4317613
ERR4317614
ERR4317615
ERR4317618
ERR4317619
ERR4317621
ERR4317624
ERR4317625
ERR4317626
ERR4317628
ERR4317629
ERR4317630
ERR4317631
ERR4317632
ERR4317634
ERR4317635
ERR4317637
ERR4317638
ERR4317641
ERR4317642
ERR4317643
ERR4317644
ERR4317695
ERR4317697
ERR4317698
ERR4317699
ERR4317700
ERR4317703
ERR4317704
ERR4317705
ERR4317707
ERR4317708
ERR4317709
ERR4317710
ERR4317711
ERR4317712
ERR4317713
ERR4317714
ERR4317715
ERR4317717
ERR4317718
ERR4317720
ERR4317721
ERR4317722
ERR4317723
ERR4317724
ERR4317725
ERR4317728
ERR4317730
ERR4317732
ERR4317734
ERR4317736
ERR4317738
ERR4317739
ERR4317741
ERR4317743
ERR4317744
ERR4317746
ERR4317748
ERR4317766
ERR4317767
ERR4317768
ERR4317772
ERR4317776
ERR4317778
ERR4317779
ERR4317780
ERR4317781
ERR4317782
ERR4317784
ERR4317785
ERR4317787
ERR4317788
ERR4317789
ERR4317790
ERR4317791
ERR4317793
ERR4317801
ERR4317803
ERR4317805
ERR4317808
ERR4317809
ERR4317812
ERR4317813
ERR4317814
ERR4317815
ERR4317816
ERR4317817
ERR4317818
ERR4317819
ERR4317820
ERR4317822
ERR4317823
ERR4317824
ERR4317825
ERR4317826
ERR4317827
ERR4317830
ERR4317831
ERR4317832
ERR4317833
ERR4317834
ERR4317835
ERR4317836
ERR4317847
ERR4319889
ERR4319891
ERR4320100
ERR4320102
ERR4320105
ERR4320106
ERR4320112
ERR4320115
ERR4320116
ERR4320125
ERR4320126
ERR4320127
ERR4320128
ERR4320138
ERR4320139
ERR4320140
ERR4320141
ERR4321683
ERR4321684
ERR4321687
ERR4321688
ERR4321689
ERR4321690
ERR4321691
ERR4321694
ERR4321695
ERR4321701
ERR4321762
ERR4321765
ERR4321769
ERR4321819
ERR4321822
ERR4321825
ERR4321829
ERR4326274
ERR4326275
ERR4326279
ERR4326281
ERR4326283
ERR4326292
ERR4326298
ERR4326299
ERR4326301
ERR4326305
ERR4326314
ERR4326316
ERR4326320
ERR4326323
ERR4326324
ERR4326331
ERR4326339
ERR4326341
ERR4326343
ERR4326346
ERR4326347
ERR4326355
ERR4326385
ERR4326391
ERR4326396
ERR4326397
ERR4326399
ERR4326408
ERR4326409
ERR4326432
ERR4326461
ERR4326474
ERR4326488
ERR4326577
ERR4326605
ERR4326740
ERR4326744
ERR4326748
ERR4326749
ERR4326750
ERR4326751
ERR4326753
ERR4326756
ERR4326758
ERR4326759
ERR4326761
ERR4326762
ERR4326763
ERR4327099
ERR4327106
ERR4327107
ERR4327109
ERR4327124
ERR4327128
ERR4327130
ERR4327132
ERR4327133
ERR4327136
ERR4327138
ERR4327139
ERR4327140
ERR4327142
ERR4327143
ERR4327740
ERR4327745
ERR4327747
ERR4327748
ERR4327770
ERR4327772
ERR4329090
ERR4329091
ERR4329093
ERR4329096
ERR4329104
ERR4329111
ERR4329113
ERR4329114
ERR4329115
ERR4329116
ERR4329136
ERR4329147
ERR4329148
ERR4329150
ERR4329151
ERR4329159
ERR4329160
ERR4329162
ERR4329169
ERR4329172
ERR4329173
ERR4329175
ERR4329184
ERR4329188
ERR4329190
ERR4329191
ERR4329192
ERR4329194
ERR4329196
ERR4329197
ERR4329198
ERR4329199
ERR4329200
ERR4329201
ERR4329202
ERR4329203
ERR4329204
ERR4329205
ERR4329206
ERR4329207
ERR4329208
ERR4329209
ERR4329210
ERR4329211
ERR4329212
ERR4329213
ERR4329214
ERR4329215
ERR4329216
ERR4329217
ERR4329218
ERR4329219
ERR4329220
ERR4329221
ERR4329222
ERR4329223
ERR4329224
ERR4329225
ERR4329226
ERR4329227
ERR4329228
ERR4329229
ERR4329230
ERR4329231
ERR4329232
ERR4329233
ERR4329234
ERR4329235
ERR4329236
ERR4329237
ERR4329238
ERR4329239
ERR4329240
ERR4329241
ERR4329242
ERR4329243
ERR4329244
ERR4329245
ERR4329246
ERR4329247
ERR4329248
ERR4329249
ERR4329250
ERR4329251
ERR4329252
ERR4329253
ERR4329254
ERR4329255
ERR4329256
ERR4329257
ERR4329258
ERR4329259
ERR4329260
ERR4329261
ERR4329262
ERR4329263
ERR4329264
ERR4329265
ERR4329266
ERR4329267
ERR4329268
ERR4329269
ERR4329270
ERR4329271
ERR4329272
ERR4329273
ERR4329274
ERR4329275
ERR4329276
ERR4329277
ERR4329278
ERR4329279
ERR4329280
ERR4329281
ERR4329282
ERR4329283
ERR4329284
ERR4329285
ERR4329286
ERR4329287
ERR4329288
ERR4329289
ERR4329290
ERR4329291
ERR4329292
ERR4329293
ERR4329294
ERR4329295
ERR4329296
ERR4329297
ERR4329298
ERR4329299
ERR4329300
ERR4329301
ERR4329302
ERR4329303
ERR4329304
ERR4329305
ERR4329306
ERR4329307
ERR4329308
ERR4329309
ERR4329310
ERR4329311
ERR4329312
ERR4329313
ERR4329314
ERR4329315
ERR4329316
ERR4329317
ERR4329318
ERR4329319
ERR4329320
ERR4329321
ERR4329322
ERR4329323
ERR4329324
ERR4329325
ERR4329326
ERR4329327
ERR4329328
ERR4329329
ERR4329330
ERR4329331
ERR4329332
ERR4329333
ERR4329334
ERR4329335
ERR4329336
ERR4329337
ERR4329338
ERR4329339
ERR4329340
ERR4329341
ERR4329342
ERR4329343
ERR4329344
ERR4329345
ERR4329346
ERR4329347
ERR4329348
ERR4329349
ERR4329350
ERR4329351
ERR4329352
ERR4329353
ERR4329354
ERR4329355
ERR4329356
ERR4329357
ERR4329358
ERR4329359
ERR4329360
ERR4329361
ERR4329362
ERR4329363
ERR4329364
ERR4329365
ERR4329366
ERR4329367
ERR4329368
ERR4329369
ERR4329370
ERR4329371
ERR4329372
ERR4329373
ERR4329374
ERR4329375
ERR4329376
ERR4329377
ERR4329378
ERR4329379
ERR4329380
ERR4329381
ERR4329382
ERR4329383
ERR4329384
ERR4329385
ERR4329386
ERR4329387
ERR4329388
ERR4329389
ERR4329390
ERR4329391
ERR4329392
ERR4329393
ERR4329394
ERR4329395
ERR4329396
ERR4329397
ERR4329398
ERR4329399
ERR4329400
ERR4329401
ERR4329402
ERR4329403
ERR4329404
ERR4329405
ERR4329406
ERR4329407
ERR4329408
ERR4329409
ERR4329410
ERR4329411
ERR4329412
ERR4329413
ERR4329414
ERR4329415
ERR4329416
ERR4329417
ERR4329418
ERR4329419
ERR4329420
ERR4329421
ERR4329422
ERR4329423
ERR4329424
ERR4329425
ERR4329426
ERR4329427
ERR4329428
ERR4329429
ERR4329430
ERR4329431
ERR4329432
ERR4329439
ERR4329440
ERR4329441
ERR4329442
ERR4329443
ERR4329444
ERR4329445
ERR4329446
ERR4329447
ERR4329448
ERR4329449
ERR4329450
ERR4329451
ERR4329452
ERR4329453
ERR4329454
ERR4329455
ERR4329456
ERR4329457
ERR4329458
ERR4329459
ERR4329460
ERR4329461
ERR4329462
ERR4329463
ERR4329464
ERR4329465
ERR4329466
ERR4329467
ERR4329468
SRR11059940
SRR11059941
SRR11059942
SRR11059943
SRR11059944
SRR11059945
SRR11059946
SRR11059947
SRR11092056
SRR11092057
SRR11092058
SRR11092059
SRR11092060
SRR11092061
SRR11092062
SRR11092063
SRR11092064
SRR11140744
SRR11140746
SRR11140748
SRR11140750
SRR11177792
SRR11241254
SRR11241255
SRR11247075
SRR11247076
SRR11247077
SRR11247078
SRR11278090
SRR11278091
SRR11278092
SRR11278164
SRR11278165
SRR11278166
SRR11278167
SRR11278168
SRR11314339
SRR11393704
SRR11397408
SRR11397409
SRR11397410
SRR11397411
SRR11397412
SRR11397413
SRR11397414
SRR11397415
SRR11397416
SRR11397417
SRR11397714
SRR11397715
SRR11397716
SRR11397717
SRR11397718
SRR11397719
SRR11397720
SRR11397721
SRR11397722
SRR11397723
SRR11397724
SRR11397725
SRR11397726
SRR11397727
SRR11397728
SRR11397729
SRR11397730
SRR11409417
SRR11410528
SRR11410529
SRR11410532
SRR11410533
SRR11410536
SRR11410538
SRR11410540
SRR11410541
SRR11410542
SRR11412227
SRR11412228
SRR11412229
SRR11412230
SRR11412231
SRR11412232
SRR11412233
SRR11412234
SRR11412235
SRR11412236
SRR11412237
SRR11412238
SRR11412251
SRR11412252
SRR11412253
SRR11412254
SRR11412255
SRR11412256
SRR11412257
SRR11412258
SRR11412259
SRR11412260
SRR11412261
SRR11412262
SRR11426414
SRR11426415
SRR11426416
SRR11426417
SRR11426418
SRR11426419
SRR11454606
SRR11454607
SRR11454608
SRR11454609
SRR11454610
SRR11454611
SRR11454612
SRR11454613
SRR11454614
SRR11454615
SRR11476445
SRR11476446
SRR11476447
SRR11476448
SRR11476449
SRR11476452
SRR11476453
SRR11476454
SRR11476456
SRR11476457
SRR11476458
SRR11476459
SRR11476460
SRR11476461
SRR11476462
SRR11476463
SRR11476464
SRR11476465
SRR11479027
SRR11479028
SRR11479029
SRR11479030
SRR11479031
SRR11479032
SRR11479033
SRR11479034
SRR11479035
SRR11479036
SRR11479037
SRR11479038
SRR11479039
SRR11479040
SRR11479041
SRR11479042
SRR11479043
SRR11479044
SRR11479045
SRR11479046
SRR11491744
SRR11491745
SRR11491746
SRR11491747
SRR11491748
SRR11491749
SRR11491750
SRR11491751
SRR11491752
SRR11491753
SRR11491754
SRR11491755
SRR11491756
SRR11491757
SRR11491758
SRR11491759
SRR11491760
SRR11491761
SRR11491762
SRR11491763
SRR11491764
SRR11491765
SRR11491766
SRR11491767
SRR11491768
SRR11491769
SRR11491770
SRR11491771
SRR11491772
SRR11494452
SRR11494453
SRR11494454
SRR11494455
SRR11494456
SRR11494457
SRR11494458
SRR11494459
SRR11494460
SRR11494461
SRR11494462
SRR11494463
SRR11494464
SRR11494465
SRR11494466
SRR11494467
SRR11494468
SRR11494469
SRR11494470
SRR11494471
SRR11494472
SRR11494473
SRR11494474
SRR11494475
SRR11494476
SRR11494477
SRR11494478
SRR11494479
SRR11494480
SRR11494481
SRR11494482
SRR11494483
SRR11494484
SRR11494485
SRR11494486
SRR11494487
SRR11494488
SRR11494489
SRR11494490
SRR11494491
SRR11494492
SRR11494493
SRR11494494
SRR11494495
SRR11494496
SRR11494497
SRR11494498
SRR11494499
SRR11494500
SRR11494501
SRR11494502
SRR11494503
SRR11494504
SRR11494505
SRR11494506
SRR11494507
SRR11494508
SRR11494509
SRR11494510
SRR11494511
SRR11494512
SRR11494513
SRR11494514
SRR11494515
SRR11494516
SRR11494517
SRR11494518
SRR11494519
SRR11494520
SRR11494521
SRR11494522
SRR11494523
SRR11494524
SRR11494525
SRR11494526
SRR11494527
SRR11494528
SRR11494529
SRR11494530
SRR11494531
SRR11494532
SRR11494533
SRR11494534
SRR11494535
SRR11494536
SRR11494537
SRR11494538
SRR11494539
SRR11494540
SRR11494541
SRR11494542
SRR11494543
SRR11494544
SRR11494545
SRR11494546
SRR11494547
SRR11494548
SRR11494549
SRR11494550
SRR11494551
SRR11494552
SRR11494553
SRR11494554
SRR11494555
SRR11494556
SRR11494557
SRR11494558
SRR11494559
SRR11494560
SRR11494561
SRR11494562
SRR11494563
SRR11494564
SRR11494565
SRR11494566
SRR11494567
SRR11494568
SRR11494569
SRR11494570
SRR11494571
SRR11494572
SRR11494573
SRR11494574
SRR11494575
SRR11494576
SRR11494577
SRR11494578
SRR11494579
SRR11494580
SRR11494581
SRR11494582
SRR11494583
SRR11494584
SRR11494585
SRR11494586
SRR11494587
SRR11494588
SRR11494589
SRR11494590
SRR11494591
SRR11494592
SRR11494593
SRR11494594
SRR11494595
SRR11494596
SRR11494597
SRR11494598
SRR11494599
SRR11494600
SRR11494601
SRR11494602
SRR11494603
SRR11494604
SRR11494605
SRR11494606
SRR11494607
SRR11494608
SRR11494609
SRR11494610
SRR11494611
SRR11494612
SRR11494613
SRR11494614
SRR11494615
SRR11494616
SRR11494617
SRR11494618
SRR11494619
SRR11494620
SRR11494621
SRR11494622
SRR11494623
SRR11494624
SRR11494625
SRR11494626
SRR11494627
SRR11494628
SRR11494629
SRR11494630
SRR11494631
SRR11494632
SRR11494633
SRR11494634
SRR11494635
SRR11494636
SRR11494637
SRR11494638
SRR11494639
SRR11494640
SRR11494641
SRR11494642
SRR11494643
SRR11494644
SRR11494645
SRR11494646
SRR11494647
SRR11494648
SRR11494649
SRR11494650
SRR11494651
SRR11494652
SRR11494653
SRR11494654
SRR11494655
SRR11494656
SRR11494657
SRR11494658
SRR11494659
SRR11494660
SRR11494661
SRR11494662
SRR11494663
SRR11494664
SRR11494665
SRR11494666
SRR11494667
SRR11494668
SRR11494669
SRR11494670
SRR11494671
SRR11494672
SRR11494673
SRR11494674
SRR11494675
SRR11494676
SRR11494677
SRR11494678
SRR11494679
SRR11494680
SRR11494681
SRR11494682
SRR11494683
SRR11494684
SRR11494685
SRR11494686
SRR11494687
SRR11494688
SRR11494689
SRR11494690
SRR11494691
SRR11494692
SRR11494693
SRR11494694
SRR11494695
SRR11494696
SRR11494697
SRR11494698
SRR11494699
SRR11494700
SRR11494701
SRR11494702
SRR11494703
SRR11494704
SRR11494705
SRR11494706
SRR11494707
SRR11494708
SRR11494709
SRR11494710
SRR11494711
SRR11494712
SRR11494713
SRR11494714
SRR11494715
SRR11494716
SRR11494717
SRR11494718
SRR11494719
SRR11494720
SRR11494721
SRR11494722
SRR11494723
SRR11494724
SRR11494725
SRR11494726
SRR11494727
SRR11494728
SRR11494729
SRR11494730
SRR11494731
SRR11494732
SRR11494733
SRR11494734
SRR11494735
SRR11494736
SRR11494737
SRR11494738
SRR11494739
SRR11494740
SRR11494741
SRR11494742
SRR11494743
SRR11494744
SRR11494745
SRR11494746
SRR11494747
SRR11494748
SRR11494749
SRR11494750
SRR11494751
SRR11494752
SRR11494753
SRR11494754
SRR11494755
SRR11494756
SRR11494757
SRR11494758
SRR11494759
SRR11494760
SRR11494761
SRR11494762
SRR11494763
SRR11508492
SRR11513114
SRR11513115
SRR11513116
SRR11513117
SRR11513118
SRR11513776
SRR11514749
SRR11514750
SRR11517432
SRR11517677
SRR11517678
SRR11517679
SRR11517733
SRR11517734
SRR11517735
SRR11517736
SRR11517737
SRR11517738
SRR11517739
SRR11517740
SRR11517741
SRR11517742
SRR11517743
SRR11517747
SRR11517748
SRR11517749
SRR11524818
SRR11524819
SRR11528306
SRR11528307
SRR11542243
SRR11542244
SRR11558553
SRR11563841
SRR11563842
SRR11563843
SRR11563844
SRR11563845
SRR11563846
SRR11563847
SRR11563848
SRR11563849
SRR11563850
SRR11563851
SRR11563852
SRR11563853
SRR11563854
SRR11563855
SRR11563856
SRR11563857
SRR11563858
SRR11563859
SRR11563860
SRR11563861
SRR11563862
SRR11563863
SRR11563864
SRR11563865
SRR11563866
SRR11563867
SRR11563868
SRR11563869
SRR11563870
SRR11563871
SRR11563872
SRR11570921
SRR11573904
SRR11573905
SRR11573906
SRR11573907
SRR11573908
SRR11573909
SRR11573910
SRR11573911
SRR11573912
SRR11573913
SRR11573914
SRR11573915
SRR11573916
SRR11573917
SRR11573918
SRR11573919
SRR11573920
SRR11573921
SRR11573922
SRR11573923
SRR11573924
SRR11573925
SRR11573926
SRR11573927
SRR11577831
SRR11577832
SRR11577833
SRR11577834
SRR11577835
SRR11577836
SRR11577837
SRR11577838
SRR11577839
SRR11577840
SRR11577841
SRR11577842
SRR11577843
SRR11577844
SRR11577845
SRR11577846
SRR11577847
SRR11577848
SRR11577849
SRR11577850
SRR11577851
SRR11577852
SRR11577853
SRR11577854
SRR11577855
SRR11577856
SRR11577857
SRR11577858
SRR11577859
SRR11577860
SRR11577861
SRR11577862
SRR11577863
SRR11577864
SRR11577865
SRR11577866
SRR11577867
SRR11577868
SRR11577869
SRR11577870
SRR11577871
SRR11577872
SRR11577873
SRR11577874
SRR11577875
SRR11577876
SRR11577877
SRR11577878
SRR11577879
SRR11577880
SRR11577881
SRR11577882
SRR11577883
SRR11577884
SRR11577885
SRR11577886
SRR11577887
SRR11577888
SRR11577889
SRR11577890
SRR11577891
SRR11577892
SRR11577893
SRR11577894
SRR11577895
SRR11577896
SRR11577897
SRR11577898
SRR11577899
SRR11577900
SRR11577901
SRR11577902
SRR11577903
SRR11577904
SRR11577905
SRR11577906
SRR11577907
SRR11577908
SRR11577909
SRR11577910
SRR11577911
SRR11577912
SRR11577913
SRR11577914
SRR11577915
SRR11577916
SRR11577917
SRR11577918
SRR11577919
SRR11577920
SRR11577921
SRR11577922
SRR11577923
SRR11577924
SRR11577925
SRR11577926
SRR11577927
SRR11577928
SRR11577929
SRR11577930
SRR11577931
SRR11577932
SRR11577933
SRR11577934
SRR11577935
SRR11577936
SRR11577937
SRR11577938
SRR11577939
SRR11577940
SRR11577941
SRR11577942
SRR11577943
SRR11577944
SRR11577945
SRR11577946
SRR11577947
SRR11577948
SRR11577949
SRR11577950
SRR11577951
SRR11577952
SRR11577953
SRR11577954
SRR11577955
SRR11577956
SRR11577957
SRR11577958
SRR11577959
SRR11577960
SRR11577961
SRR11577962
SRR11577963
SRR11577964
SRR11577965
SRR11577966
SRR11577967
SRR11577968
SRR11577969
SRR11577970
SRR11577971
SRR11577972
SRR11577973
SRR11577974
SRR11577975
SRR11577976
SRR11577977
SRR11577978
SRR11577979
SRR11577980
SRR11577981
SRR11577982
SRR11577983
SRR11577984
SRR11577985
SRR11577986
SRR11577987
SRR11577988
SRR11577989
SRR11577990
SRR11577991
SRR11577992
SRR11577993
SRR11577994
SRR11577995
SRR11577996
SRR11577997
SRR11577998
SRR11577999
SRR11578000
SRR11578001
SRR11578002
SRR11578003
SRR11578004
SRR11578005
SRR11578006
SRR11578007
SRR11578008
SRR11578009
SRR11578010
SRR11578011
SRR11578012
SRR11578013
SRR11578014
SRR11578015
SRR11578016
SRR11578017
SRR11578018
SRR11578019
SRR11578020
SRR11578021
SRR11578022
SRR11578023
SRR11578024
SRR11578025
SRR11578026
SRR11578027
SRR11578028
SRR11578029
SRR11578030
SRR11578031
SRR11578032
SRR11578033
SRR11578034
SRR11578035
SRR11578036
SRR11578037
SRR11578038
SRR11578039
SRR11578040
SRR11578041
SRR11578042
SRR11578043
SRR11578044
SRR11578045
SRR11578046
SRR11578047
SRR11578048
SRR11578049
SRR11578050
SRR11578051
SRR11578052
SRR11578053
SRR11578054
SRR11578055
SRR11578056
SRR11578057
SRR11578058
SRR11578059
SRR11578060
SRR11578061
SRR11578062
SRR11578063
SRR11578064
SRR11578065
SRR11578066
SRR11578067
SRR11578068
SRR11578069
SRR11578070
SRR11578071
SRR11578072
SRR11578073
SRR11578074
SRR11578075
SRR11578076
SRR11578077
SRR11578078
SRR11578079
SRR11578080
SRR11578081
SRR11578082
SRR11578083
SRR11578084
SRR11578085
SRR11578086
SRR11578087
SRR11578088
SRR11578089
SRR11578090
SRR11578091
SRR11578092
SRR11578093
SRR11578094
SRR11578095
SRR11578096
SRR11578097
SRR11578098
SRR11578099
SRR11578100
SRR11578101
SRR11578102
SRR11578103
SRR11578104
SRR11578105
SRR11578106
SRR11578107
SRR11578108
SRR11578109
SRR11578110
SRR11578111
SRR11578112
SRR11578113
SRR11578114
SRR11578115
SRR11578116
SRR11578117
SRR11578118
SRR11578119
SRR11578120
SRR11578121
SRR11578122
SRR11578123
SRR11578124
SRR11578125
SRR11578126
SRR11578127
SRR11578128
SRR11578129
SRR11578130
SRR11578131
SRR11578132
SRR11578133
SRR11578134
SRR11578135
SRR11578136
SRR11578137
SRR11578138
SRR11578139
SRR11578140
SRR11578141
SRR11578142
SRR11578143
SRR11578144
SRR11578145
SRR11578146
SRR11578147
SRR11578148
SRR11578149
SRR11578150
SRR11578151
SRR11578152
SRR11578153
SRR11578154
SRR11578155
SRR11578156
SRR11578157
SRR11578158
SRR11578159
SRR11578160
SRR11578161
SRR11578162
SRR11578163
SRR11578164
SRR11578165
SRR11578166
SRR11578167
SRR11578168
SRR11578169
SRR11578170
SRR11578171
SRR11578172
SRR11578173
SRR11578174
SRR11578175
SRR11578176
SRR11578177
SRR11578178
SRR11578179
SRR11578180
SRR11578181
SRR11578182
SRR11578183
SRR11578184
SRR11578185
SRR11578186
SRR11578187
SRR11578188
SRR11578189
SRR11578190
SRR11578191
SRR11578192
SRR11578193
SRR11578194
SRR11578195
SRR11578196
SRR11578197
SRR11578198
SRR11578199
SRR11578200
SRR11578201
SRR11578202
SRR11578203
SRR11578204
SRR11578205
SRR11578206
SRR11578207
SRR11578208
SRR11578209
SRR11578210
SRR11578211
SRR11578212
SRR11578213
SRR11578214
SRR11578215
SRR11578216
SRR11578217
SRR11578218
SRR11578219
SRR11578220
SRR11578221
SRR11578222
SRR11578223
SRR11578224
SRR11578225
SRR11578226
SRR11578227
SRR11578228
SRR11578229
SRR11578230
SRR11578231
SRR11578232
SRR11578233
SRR11578234
SRR11578235
SRR11578236
SRR11578237
SRR11578238
SRR11578239
SRR11578240
SRR11578241
SRR11578242
SRR11578243
SRR11578244
SRR11578245
SRR11578246
SRR11578247
SRR11578248
SRR11578249
SRR11578250
SRR11578251
SRR11578252
SRR11578253
SRR11578254
SRR11578255
SRR11578256
SRR11578257
SRR11578258
SRR11578259
SRR11578260
SRR11578261
SRR11578262
SRR11578263
SRR11578264
SRR11578265
SRR11578266
SRR11578267
SRR11578268
SRR11578269
SRR11578270
SRR11578271
SRR11578272
SRR11578273
SRR11578274
SRR11578275
SRR11578276
SRR11578277
SRR11578278
SRR11578279
SRR11578280
SRR11578281
SRR11578282
SRR11578283
SRR11578284
SRR11578285
SRR11578286
SRR11578287
SRR11578288
SRR11578289
SRR11578290
SRR11578291
SRR11578292
SRR11578293
SRR11578294
SRR11578295
SRR11578296
SRR11578297
SRR11578298
SRR11578299
SRR11578300
SRR11578301
SRR11578302
SRR11578303
SRR11578304
SRR11578305
SRR11578306
SRR11578307
SRR11578308
SRR11578309
SRR11578310
SRR11578311
SRR11578312
SRR11578313
SRR11578314
SRR11578315
SRR11578316
SRR11578317
SRR11578318
SRR11578319
SRR11578320
SRR11578321
SRR11578322
SRR11578323
SRR11578324
SRR11578325
SRR11578326
SRR11578327
SRR11578328
SRR11578329
SRR11578330
SRR11578331
SRR11578332
SRR11578333
SRR11578334
SRR11578335
SRR11578336
SRR11578337
SRR11578338
SRR11578339
SRR11578340
SRR11578341
SRR11578342
SRR11578343
SRR11578344
SRR11578345
SRR11578346
SRR11578347
SRR11578348
SRR11578349
SRR11578350
SRR11578351
SRR11578352
SRR11578353
SRR11578354
SRR11578355
SRR11578356
SRR11578357
SRR11578358
SRR11578359
SRR11578360
SRR11578361
SRR11578362
SRR11578363
SRR11578364
SRR11578365
SRR11578366
SRR11578367
SRR11578368
SRR11578369
SRR11578370
SRR11578371
SRR11578372
SRR11578373
SRR11578374
SRR11578375
SRR11578376
SRR11578377
SRR11578378
SRR11578379
SRR11578380
SRR11578381
SRR11578382
SRR11578383
SRR11578384
SRR11578385
SRR11578386
SRR11578387
SRR11578388
SRR11578389
SRR11578390
SRR11578391
SRR11578392
SRR11578393
SRR11578394
SRR11578395
SRR11578396
SRR11578397
SRR11587600
SRR11587601
SRR11587602
SRR11587604
SRR11587605
SRR11587606
SRR11593351
SRR11593352
SRR11593353
SRR11593354
SRR11593355
SRR11593356
SRR11593357
SRR11593358
SRR11593359
SRR11593360
SRR11593361
SRR11593362
SRR11593363
SRR11593364
SRR11593365
SRR11593366
SRR11593367
SRR11593368
SRR11593369
SRR11593370
SRR11593371
SRR11593372
SRR11593373
SRR11593374
SRR11593375
SRR11593376
SRR11593377
SRR11593378
SRR11593379
SRR11593380
SRR11593381
SRR11593382
SRR11593383
SRR11593384
SRR11593385
SRR11593386
SRR11593387
SRR11593388
SRR11593389
SRR11593390
SRR11593391
SRR11593392
SRR11593393
SRR11593394
SRR11593395
SRR11593396
SRR11593397
SRR11593398
SRR11593399
SRR11593400
SRR11593401
SRR11593402
SRR11593403
SRR11593404
SRR11593405
SRR11593406
SRR11593407
SRR11593408
SRR11593409
SRR11593410
SRR11593411
SRR11593412
SRR11593413
SRR11593414
SRR11593415
SRR11593416
SRR11593417
SRR11593418
SRR11593419
SRR11597111
SRR11597112
SRR11597113
SRR11597114
SRR11597115
SRR11597116
SRR11597117
SRR11597118
SRR11597119
SRR11597120
SRR11597121
SRR11597122
SRR11597123
SRR11597124
SRR11597125
SRR11597126
SRR11597127
SRR11597128
SRR11597129
SRR11597130
SRR11597131
SRR11597132
SRR11597133
SRR11597134
SRR11597135
SRR11597136
SRR11597137
SRR11597138
SRR11597139
SRR11597140
SRR11597141
SRR11597142
SRR11597143
SRR11597144
SRR11597145
SRR11597146
SRR11597147
SRR11597148
SRR11597149
SRR11597150
SRR11597151
SRR11597152
SRR11597153
SRR11597154
SRR11597155
SRR11597156
SRR11597157
SRR11597158
SRR11597159
SRR11597160
SRR11597161
SRR11597162
SRR11597163
SRR11597164
SRR11597165
SRR11597166
SRR11597167
SRR11597168
SRR11597169
SRR11597170
SRR11597171
SRR11597172
SRR11597173
SRR11597174
SRR11597175
SRR11597176
SRR11597177
SRR11597178
SRR11597179
SRR11597180
SRR11597181
SRR11597182
SRR11597183
SRR11597184
SRR11597185
SRR11597186
SRR11597187
SRR11597188
SRR11597189
SRR11597190
SRR11597191
SRR11597192
SRR11597193
SRR11597194
SRR11597195
SRR11597196
SRR11597197
SRR11597198
SRR11597199
SRR11597200
SRR11597201
SRR11597202
SRR11597203
SRR11597204
SRR11597205
SRR11597206
SRR11597207
SRR11597208
SRR11597209
SRR11597210
SRR11597211
SRR11597212
SRR11597213
SRR11597214
SRR11597215
SRR11597216
SRR11597217
SRR11597218
SRR11597219
SRR11597220
SRR11597221
SRR11597222
SRR11605097
SRR11605098
SRR11605099
SRR11605100
SRR11605101
SRR11605102
SRR11605103
SRR11605104
SRR11605105
SRR11605106
SRR11605107
SRR11605108
SRR11605109
SRR11605110
SRR11605111
SRR11605112
SRR11605113
SRR11605114
SRR11605115
SRR11605116
SRR11605117
SRR11605118
SRR11607197
SRR11607198
SRR11607199
SRR11607200
SRR11607201
SRR11607202
SRR11607203
SRR11607204
SRR11607205
SRR11607206
SRR11607207
SRR11607208
SRR11607209
SRR11607210
SRR11607211
SRR11607212
SRR11607213
SRR11607214
SRR11607215
SRR11607216
SRR11607217
SRR11607613
SRR11607614
SRR11607615
SRR11607616
SRR11607617
SRR11607618
SRR11607619
SRR11607620
SRR11607621
SRR11607622
SRR11607623
SRR11607624
SRR11607625
SRR11607626
SRR11607627
SRR11607628
SRR11607629
SRR11607630
SRR11607631
SRR11607632
SRR11607633
SRR11607634
SRR11607635
SRR11607636
SRR11607637
SRR11607638
SRR11607639
SRR11607640
SRR11607641
SRR11607642
SRR11607643
SRR11607644
SRR11607645
SRR11607646
SRR11607647
SRR11607648
SRR11607649
SRR11607650
SRR11607651
SRR11607652
SRR11607653
SRR11607654
SRR11607655
SRR11607656
SRR11607657
SRR11607658
SRR11607659
SRR11607660
SRR11607661
SRR11607662
SRR11607663
SRR11607664
SRR11607665
SRR11607666
SRR11607667
SRR11607668
SRR11607669
SRR11607670
SRR11607671
SRR11607672
SRR11607673
SRR11607674
SRR11607707
SRR11607708
SRR11607709
SRR11607710
SRR11608258
SRR11608259
SRR11608260
SRR11608261
SRR11608262
SRR11621803
SRR11621804
SRR11621805
SRR11621806
SRR11621807
SRR11621808
SRR11621809
SRR11621810
SRR11621811
SRR11621812
SRR11621813
SRR11621814
SRR11621815
SRR11621816
SRR11621817
SRR11621818
SRR11621819
SRR11621820
SRR11621821
SRR11621822
SRR11621823
SRR11621824
SRR11621825
SRR11621826
SRR11621827
SRR11621828
SRR11621829
SRR11621830
SRR11621831
SRR11621832
SRR11621833
SRR11621834
SRR11621835
SRR11621836
SRR11621837
SRR11621838
SRR11621839
SRR11621840
SRR11621841
SRR11621842
SRR11621843
SRR11621844
SRR11621845
SRR11621846
SRR11621847
SRR11621848
SRR11621849
SRR11621850
SRR11621851
SRR11621852
SRR11621853
SRR11621854
SRR11621855
SRR11621856
SRR11621857
SRR11621858
SRR11621859
SRR11621860
SRR11621861
SRR11621862
SRR11621863
SRR11621864
SRR11621865
SRR11621866
SRR11621867
SRR11621868
SRR11621869
SRR11621870
SRR11621871
SRR11621872
SRR11621873
SRR11621874
SRR11621875
SRR11621876
SRR11621877
SRR11621878
SRR11621879
SRR11621880
SRR11621881
SRR11621882
SRR11621883
SRR11621884
SRR11621885
SRR11621886
SRR11621887
SRR11621888
SRR11621889
SRR11621890
SRR11621891
SRR11621892
SRR11621893
SRR11621894
SRR11621895
SRR11621896
SRR11621897
SRR11621898
SRR11621899
SRR11621900
SRR11621901
SRR11621902
SRR11621903
SRR11621904
SRR11621905
SRR11621906
SRR11621907
SRR11621908
SRR11621909
SRR11621910
SRR11621911
SRR11621912
SRR11621913
SRR11621914
SRR11621915
SRR11621916
SRR11621917
SRR11621918
SRR11621919
SRR11621920
SRR11621921
SRR11621922
SRR11621923
SRR11621924
SRR11621925
SRR11621926
SRR11621927
SRR11621928
SRR11621929
SRR11621930
SRR11621931
SRR11621932
SRR11621984
SRR11621985
SRR11621986
SRR11621987
SRR11621988
SRR11621989
SRR11621990
SRR11621991
SRR11621992
SRR11621993
SRR11621994
SRR11621995
SRR11621996
SRR11621997
SRR11621998
SRR11621999
SRR11622000
SRR11622001
SRR11622002
SRR11622003
SRR11622004
SRR11622005
SRR11622006
SRR11622007
SRR11622008
SRR11622009
SRR11622010
SRR11622011
SRR11622012
SRR11622013
SRR11622014
SRR11622015
SRR11622016
SRR11622017
SRR11622018
SRR11622019
SRR11622020
SRR11622021
SRR11622022
SRR11622023
SRR11622024
SRR11622025
SRR11622026
SRR11622027
SRR11622028
SRR11622029
SRR11622030
SRR11622031
SRR11622032
SRR11622033
SRR11622034
SRR11622035
SRR11622036
SRR11622037
SRR11622038
SRR11622039
SRR11622040
SRR11622041
SRR11622042
SRR11622043
SRR11622044
SRR11622045
SRR11622046
SRR11622047
SRR11622048
SRR11622049
SRR11622050
SRR11622051
SRR11622052
SRR11622053
SRR11622054
SRR11622055
SRR11622056
SRR11622057
SRR11622058
SRR11622059
SRR11622060
SRR11622061
SRR11622062
SRR11622063
SRR11622064
SRR11622065
SRR11622066
SRR11622067
SRR11622068
SRR11622069
SRR11622070
SRR11622071
SRR11622072
SRR11622073
SRR11622074
SRR11622075
SRR11622076
SRR11622077
SRR11622078
SRR11622079
SRR11622080
SRR11622081
SRR11622082
SRR11622083
SRR11622084
SRR11622085
SRR11622086
SRR11622087
SRR11622088
SRR11622089
SRR11622090
SRR11622091
SRR11622092
SRR11622093
SRR11622094
SRR11622095
SRR11622096
SRR11622097
SRR11622098
SRR11622099
SRR11622100
SRR11622101
SRR11622102
SRR11622103
SRR11622104
SRR11622105
SRR11622106
SRR11622107
SRR11622108
SRR11622109
SRR11622110
SRR11622111
SRR11622112
SRR11622113
SRR11622114
SRR11622115
SRR11622116
SRR11622117
SRR11622118
SRR11622119
SRR11622120
SRR11622121
SRR11622122
SRR11622123
SRR11622124
SRR11622125
SRR11622126
SRR11622127
SRR11622128
SRR11622129
SRR11622130
SRR11622131
SRR11622132
SRR11622133
SRR11622134
SRR11622135
SRR11622136
SRR11622137
SRR11622138
SRR11622139
SRR11622140
SRR11622141
SRR11622142
SRR11622143
SRR11622144
SRR11622145
SRR11622146
SRR11622147
SRR11622148
SRR11622149
SRR11622150
SRR11622151
SRR11622152
SRR11622153
SRR11622154
SRR11622155
SRR11622156
SRR11622157
SRR11622158
SRR11622159
SRR11622160
SRR11622161
SRR11622162
SRR11622163
SRR11622164
SRR11622165
SRR11622166
SRR11622167
SRR11622168
SRR11622169
SRR11622170
SRR11622171
SRR11622172
SRR11622173
SRR11622174
SRR11622175
SRR11622176
SRR11622177
SRR11622178
SRR11622179
SRR11622180
SRR11622181
SRR11622182
SRR11622183
SRR11622184
SRR11622185
SRR11622186
SRR11622187
SRR11622188
SRR11622189
SRR11622190
SRR11622191
SRR11622192
SRR11622193
SRR11622194
SRR11622195
SRR11622196
SRR11622197
SRR11622198
SRR11622199
SRR11622200
SRR11622201
SRR11622202
SRR11622203
SRR11622204
SRR11622205
SRR11622206
SRR11622207
SRR11622208
SRR11622209
SRR11622210
SRR11622211
SRR11622212
SRR11622213
SRR11622214
SRR11622215
SRR11622216
SRR11622217
SRR11622218
SRR11622219
SRR11622220
SRR11622221
SRR11622222
SRR11622223
SRR11622224
SRR11622225
SRR11622226
SRR11622227
SRR11622228
SRR11622229
SRR11622230
SRR11622231
SRR11622232
SRR11622233
SRR11622234
SRR11622235
SRR11622236
SRR11622237
SRR11622238
SRR11622239
SRR11622240
SRR11652915
SRR11652916
SRR11652917
SRR11652918
SRR11652919
SRR11652920
SRR11652921
SRR11652922
SRR11652923
SRR11652924
SRR11652925
SRR11652926
SRR11652927
SRR11652928
SRR11652929
SRR11652930
SRR11652931
SRR11667145
SRR11667146
SRR11676272
SRR11676273
SRR11676274
SRR11676275
SRR11676276
SRR11676277
SRR11676278
SRR11676279
SRR11676280
SRR11676281
SRR11676282
SRR11676283
SRR11676284
SRR11676285
SRR11676286
SRR11676287
SRR11676288
SRR11676289
SRR11676290
SRR11676291
SRR11676292
SRR11676293
SRR11676294
SRR11676295
SRR11676296
SRR11676297
SRR11676298
SRR11676299
SRR11676300
SRR11676301
SRR11676302
SRR11676303
SRR11676304
SRR11676305
SRR11676306
SRR11676307
SRR11676308
SRR11676309
SRR11676310
SRR11676311
SRR11676312
SRR11676313
SRR11676314
SRR11676315
SRR11676316
SRR11676317
SRR11676318
SRR11676319
SRR11676320
SRR11676321
SRR11676322
SRR11676323
SRR11676324
SRR11676325
SRR11676326
SRR11676327
SRR11676328
SRR11695894
SRR11695895
SRR11695896
SRR11695897
SRR11695898
SRR11695899
SRR11695900
SRR11695901
SRR11695902
SRR11695903
SRR11695904
SRR11695905
SRR11695906
SRR11695907
SRR11695908
SRR11695909
SRR11695910
SRR11695911
SRR11695912
SRR11695913
SRR11695914
SRR11695915
SRR11704809
SRR11704810
SRR11704811
SRR11704812
SRR11704813
SRR11704814
SRR11704815
SRR11704816
SRR11704817
SRR11704818
SRR11704819
SRR11704820
SRR11704821
SRR11704822
SRR11721999
SRR11722000
SRR11728606
SRR11728607
SRR11728608
SRR11728609
SRR11728610
SRR11728611
SRR11728612
SRR11728613
SRR11728614
SRR11728615
SRR11728616
SRR11728617
SRR11728618
SRR11728619
SRR11728620
SRR11728621
SRR11728622
SRR11728623
SRR11728624
SRR11728625
SRR11728626
SRR11728627
SRR11728628
SRR11728629
SRR11728630
SRR11728631
SRR11728632
SRR11728633
SRR11728634
SRR11728635
SRR11728636
SRR11728637
SRR11728638
SRR11728639
SRR11728640
SRR11728641
SRR11728642
SRR11728643
SRR11728644
SRR11728645
SRR11728646
SRR11728647
SRR11728648
SRR11728649
SRR11728650
SRR11728651
SRR11728652
SRR11771925
SRR11771926
SRR11771927
SRR11771928
SRR11771929
SRR11771930
SRR11771931
SRR11771932
SRR11771933
SRR11771934
SRR11771935
SRR11771936
SRR11771937
SRR11771938
SRR11771939
SRR11771940
SRR11771941
SRR11771942
SRR11771943
SRR11771944
SRR11771945
SRR11771946
SRR11771947
SRR11771948
SRR11771949
SRR11771950
SRR11771951
SRR11771952
SRR11771953
SRR11771954
SRR11771955
SRR11771956
SRR11771957
SRR11771958
SRR11771959
SRR11771960
SRR11771961
SRR11771962
SRR11771963
SRR11771964
SRR11771965
SRR11771993
SRR11771994
SRR11771995
SRR11771996
SRR11771997
SRR11771998
SRR11771999
SRR11772000
SRR11772001
SRR11772002
SRR11772003
SRR11772004
SRR11772005
SRR11772006
SRR11772007
SRR11772008
SRR11772009
SRR11772010
SRR11772011
SRR11772012
SRR11772013
SRR11772014
SRR11772015
SRR11772016
SRR11772017
SRR11772018
SRR11772019
SRR11772020
SRR11772021
SRR11772022
SRR11772023
SRR11772024
SRR11772025
SRR11772026
SRR11772027
SRR11772028
SRR11772029
SRR11772030
SRR11772031
SRR11772032
SRR11772033
SRR11772034
SRR11772035
SRR11772036
SRR11772037
SRR11772038
SRR11772039
SRR11772040
SRR11772041
SRR11772042
SRR11772043
SRR11772044
SRR11772045
SRR11772046
SRR11772047
SRR11772048
SRR11772049
SRR11772050
SRR11772051
SRR11772052
SRR11772053
SRR11772054
SRR11772055
SRR11772056
SRR11772057
SRR11772058
SRR11772059
SRR11772060
SRR11772061
SRR11772062
SRR11772063
SRR11772064
SRR11772065
SRR11772204
SRR11772205
SRR11772206
SRR11772207
SRR11772208
SRR11772209
SRR11772210
SRR11772211
SRR11772212
SRR11772213
SRR11772214
SRR11772215
SRR11772216
SRR11772217
SRR11772218
SRR11772219
SRR11772220
SRR11772221
SRR11772222
SRR11772223
SRR11772224
SRR11772225
SRR11772226
SRR11772227
SRR11772228
SRR11772229
SRR11772230
SRR11772231
SRR11772232
SRR11772233
SRR11772234
SRR11772235
SRR11772236
SRR11772237
SRR11772238
SRR11772239
SRR11772240
SRR11772241
SRR11772242
SRR11772243
SRR11772244
SRR11772245
SRR11772246
SRR11772247
SRR11772248
SRR11772249
SRR11772640
SRR11772641
SRR11772642
SRR11772643
SRR11772644
SRR11772645
SRR11772646
SRR11772647
SRR11772648
SRR11772649
SRR11772650
SRR11772651
SRR11772652
SRR11772653
SRR11772654
SRR11772655
SRR11772656
SRR11772657
SRR11772658
SRR11772659
SRR11772661
SRR11772662
SRR11772663
SRR11772664
SRR11772665
SRR11772666
SRR11772667
SRR11772668
SRR11772669
SRR11772670
SRR11772671
SRR11772673
SRR11772674
SRR11772675
SRR11772676
SRR11772677
SRR11772678
SRR11772679
SRR11772680
SRR11772681
SRR11772682
SRR11772683
SRR11772684
SRR11772685
SRR11772686
SRR11772687
SRR11772688
SRR11779939
SRR11779940
SRR11779941
SRR11779942
SRR11779943
SRR11779944
SRR11779945
SRR11779946
SRR11779947
SRR11779948
SRR11779949
SRR11779950
SRR11779951
SRR11779952
SRR11779953
SRR11779954
SRR11779955
SRR11779956
SRR11779957
SRR11779958
SRR11779959
SRR11779960
SRR11779961
SRR11779962
SRR11779963
SRR11779964
SRR11779965
SRR11779966
SRR11779967
SRR11779968
SRR11779969
SRR11779970
SRR11779971
SRR11779972
SRR11779973
SRR11779974
SRR11779975
SRR11779976
SRR11779977
SRR11779978
SRR11779979
SRR11779980
SRR11779981
SRR11779982
SRR11779983
SRR11779984
SRR11779985
SRR11779986
SRR11779987
SRR11779988
SRR11779989
SRR11779990
SRR11779991
SRR11779992
SRR11779993
SRR11779994
SRR11779995
SRR11779996
SRR11779997
SRR11779998
SRR11779999
SRR11780000
SRR11780001
SRR11780002
SRR11780003
SRR11780004
SRR11780005
SRR11780006
SRR11780007
SRR11780008
SRR11780009
SRR11780010
SRR11780011
SRR11780012
SRR11780013
SRR11780014
SRR11780015
SRR11780016
SRR11780017
SRR11780018
SRR11780019
SRR11780020
SRR11780021
SRR11780022
SRR11780023
SRR11780024
SRR11780025
SRR11780026
SRR11780027
SRR11780028
SRR11780029
SRR11780030
SRR11780031
SRR11780032
SRR11780033
SRR11780034
SRR11780035
SRR11780036
SRR11780037
SRR11780038
SRR11780039
SRR11780040
SRR11780041
SRR11780042
SRR11780043
SRR11780044
SRR11780045
SRR11780046
SRR11780047
SRR11780048
SRR11780049
SRR11780050
SRR11780051
SRR11780052
SRR11780053
SRR11780054
SRR11780055
SRR11780056
SRR11780057
SRR11780058
SRR11780059
SRR11780060
SRR11780061
SRR11780062
SRR11780063
SRR11780064
SRR11780065
SRR11780066
SRR11780067
SRR11780068
SRR11780069
SRR11780070
SRR11780071
SRR11780072
SRR11780073
SRR11780074
SRR11780075
SRR11780076
SRR11780077
SRR11780078
SRR11780079
SRR11780080
SRR11780081
SRR11780082
SRR11780083
SRR11780084
SRR11780085
SRR11780086
SRR11780087
SRR11780088
SRR11780089
SRR11780090
SRR11780091
SRR11780092
SRR11780093
SRR11780094
SRR11780095
SRR11780096
SRR11780097
SRR11780098
SRR11780099
SRR11780100
SRR11780101
SRR11780102
SRR11780103
SRR11780104
SRR11780105
SRR11780106
SRR11780107
SRR11780108
SRR11780109
SRR11780110
SRR11780111
SRR11780112
SRR11780113
SRR11780114
SRR11780115
SRR11780116
SRR11780117
SRR11783571
SRR11783572
SRR11783573
SRR11783575
SRR11783576
SRR11783578
SRR11783579
SRR11783580
SRR11783581
SRR11783582
SRR11783584
SRR11783589
SRR11783590
SRR11783591
SRR11783592
SRR11783593
SRR11783594
SRR11783595
SRR11783596
SRR11783598
SRR11783599
SRR11783600
SRR11783601
SRR11783602
SRR11783603
SRR11783604
SRR11783605
SRR11783606
SRR11783607
SRR11783608
SRR11783609
SRR11783610
SRR11783611
SRR11783612
SRR11783613
SRR11783614
SRR11783615
SRR11783616
SRR11783617
SRR11783618
SRR11783619
SRR11783620
SRR11783621
SRR11783622
SRR11783623
SRR11783624
SRR11783625
SRR11786913
SRR11786914
SRR11786915
SRR11786916
SRR11786917
SRR11786918
SRR11786979
SRR11786980
SRR11801823
SRR11813123
SRR11813124
SRR11813125
SRR11813126
SRR11813127
SRR11813128
SRR11813129
SRR11813130
SRR11813131
SRR11813132
SRR11813133
SRR11813134
SRR11813135
SRR11813136
SRR11813137
SRR11813138
SRR11813139
SRR11813140
SRR11813141
SRR11813142
SRR11813143
SRR11813144
SRR11813145
SRR11813146
SRR11813147
SRR11813148
SRR11813149
SRR11813150
SRR11813151
SRR11813152
SRR11813153
SRR11813154
SRR11813155
SRR11822014
SRR11822015
SRR11826718
SRR11826815
SRR11826816
SRR11826817
SRR11826818
SRR11826819
SRR11826820
SRR11826821
SRR11826822
SRR11826823
SRR11826824
SRR11826825
SRR11826826
SRR11826827
SRR11826828
SRR11826829
SRR11826830
SRR11826831
SRR11826832
SRR11826833
SRR11826834
SRR11826835
SRR11826836
SRR11826837
SRR11826838
SRR11826839
SRR11826840
SRR11826841
SRR11826842
SRR11826843
SRR11826844
SRR11826845
SRR11826846
SRR11826847
SRR11826848
SRR11826849
SRR11826850
SRR11826851
SRR11826852
SRR11826853
SRR11826854
SRR11826855
SRR11826856
SRR11826857
SRR11826858
SRR11826859
SRR11826860
SRR11826861
SRR11826862
SRR11826863
SRR11826864
SRR11826865
SRR11826866
SRR11826867
SRR11826868
SRR11826869
SRR11826870
SRR11826871
SRR11826872
SRR11826873
SRR11826874
SRR11826875
SRR11826876
SRR11826877
SRR11826878
SRR11826879
SRR11826880
SRR11826881
SRR11826882
SRR11826883
SRR11826884
SRR11826885
SRR11826886
SRR11826887
SRR11826888
SRR11826889
SRR11826890
SRR11826891
SRR11826892
SRR11826893
SRR11826894
SRR11826895
SRR11826896
SRR11826897
SRR11826898
SRR11826899
SRR11826900
SRR11826901
SRR11826902
SRR11826903
SRR11826904
SRR11826905
SRR11826906
SRR11826907
SRR11826908
SRR11826909
SRR11826910
SRR11826911
SRR11826912
SRR11826913
SRR11826914
SRR11826915
SRR11826916
SRR11826917
SRR11826918
SRR11826919
SRR11826920
SRR11826921
SRR11826922
SRR11826923
SRR11826924
SRR11826925
SRR11826926
SRR11826927
SRR11826928
SRR11826929
SRR11826930
SRR11826931
SRR11826932
SRR11826933
SRR11826934
SRR11826935
SRR11826936
SRR11826937
SRR11826938
SRR11826939
SRR11826940
SRR11826941
SRR11826942
SRR11826943
SRR11826944
SRR11826945
SRR11826946
SRR11826947
SRR11826948
SRR11826949
SRR11826950
SRR11826951
SRR11826952
SRR11826953
SRR11826954
SRR11826955
SRR11826956
SRR11826957
SRR11826958
SRR11826959
SRR11826960
SRR11826961
SRR11826962
SRR11826963
SRR11826964
SRR11826965
SRR11826966
SRR11826967
SRR11826968
SRR11826969
SRR11826970
SRR11826971
SRR11826972
SRR11826973
SRR11826974
SRR11826975
SRR11826976
SRR11826977
SRR11826978
SRR11826979
SRR11826980
SRR11826981
SRR11826982
SRR11826983
SRR11826984
SRR11826985
SRR11826986
SRR11826987
SRR11826988
SRR11826989
SRR11826990
SRR11826991
SRR11826992
SRR11826993
SRR11826994
SRR11826995
SRR11826996
SRR11826997
SRR11826998
SRR11826999
SRR11827000
SRR11827001
SRR11827002
SRR11827003
SRR11827004
SRR11827005
SRR11827006
SRR11827007
SRR11827008
SRR11827009
SRR11827010
SRR11827011
SRR11827012
SRR11827013
SRR11827014
SRR11827015
SRR11827016
SRR11827017
SRR11827018
SRR11827437
SRR11828387
SRR11828388
SRR11828389
SRR11828390
SRR11828391
SRR11828392
SRR11828393
SRR11828394
SRR11828395
SRR11828396
SRR11828397
SRR11828398
SRR11828399
SRR11828400
SRR11828401
SRR11828402
SRR11828403
SRR11828404
SRR11828405
SRR11828406
SRR11828407
SRR11828408
SRR11828409
SRR11828410
SRR11828411
SRR11828412
SRR11828413
SRR11828414
SRR11828415
SRR11828416
SRR11828417
SRR11828418
SRR11828419
SRR11828420
SRR11828421
SRR11828422
SRR11828423
SRR11828424
SRR11828425
SRR11828426
SRR11828427
SRR11828428
SRR11828429
SRR11828430
SRR11828431
SRR11828432
SRR11828433
SRR11828434
SRR11829376
SRR11846864
SRR11851926
SRR11851927
SRR11851928
SRR11851929
SRR11851930
SRR11851931
SRR11851932
SRR11851933
SRR11851934
SRR11851935
SRR11851936
SRR11851937
SRR11851938
SRR11851939
SRR11851940
SRR11851941
SRR11851942
SRR11851943
SRR11851944
SRR11851945
SRR11851946
SRR11851947
SRR11851948
SRR11851949
SRR11851950
SRR11851951
SRR11851952
SRR11851953
SRR11851954
SRR11851955
SRR11851956
SRR11851957
SRR11851958
SRR11851959
SRR11851960
SRR11851961
SRR11851962
SRR11851963
SRR11851964
SRR11851965
SRR11851966
SRR11851967
SRR11851968
SRR11851969
SRR11851970
SRR11851971
SRR11851972
SRR11851973
SRR11857945
SRR11857946
SRR11857947
SRR11857948
SRR11857949
SRR11857950
SRR11857951
SRR11857952
SRR11857953
SRR11857954
SRR11857955
SRR11857956
SRR11857957
SRR11857958
SRR11857959
SRR11857960
SRR11857961
SRR11857962
SRR11857963
SRR11857964
SRR11857965
SRR11857966
SRR11857967
SRR11857968
SRR11857969
SRR11857970
SRR11857971
SRR11857972
SRR11857973
SRR11857974
SRR11857975
SRR11857976
SRR11857977
SRR11857978
SRR11857979
SRR11857980
SRR11857981
SRR11857982
SRR11857983
SRR11857984
SRR11857985
SRR11857986
SRR11857987
SRR11857988
SRR11857989
SRR11857990
SRR11857991
SRR11857992
SRR11857993
SRR11857994
SRR11857995
SRR11857996
SRR11857997
SRR11857998
SRR11857999
SRR11858000
SRR11858001
SRR11858002
SRR11858003
SRR11858004
SRR11858005
SRR11858006
SRR11859128
SRR11859129
SRR11859130
SRR11859131
SRR11859132
SRR11859133
SRR11859134
SRR11859135
SRR11859136
SRR11859137
SRR11859138
SRR11859139
SRR11859140
SRR11859141
SRR11859142
SRR11859143
SRR11859144
SRR11859145
SRR11859146
SRR11859147
SRR11859148
SRR11859149
SRR11859150
SRR11859151
SRR11859152
SRR11859154
SRR11859155
SRR11859156
SRR11859157
SRR11859158
SRR11859159
SRR11859160
SRR11859161
SRR11859162
SRR11859163
SRR11859164
SRR11859165
SRR11859166
SRR11859168
SRR11859169
SRR11859170
SRR11869137
SRR11869138
SRR11869139
SRR11869140
SRR11869141
SRR11869142
SRR11869143
SRR11869144
SRR11869145
SRR11869146
SRR11869147
SRR11869148
SRR11869149
SRR11869150
SRR11869151
SRR11869152
SRR11869153
SRR11869154
SRR11869155
SRR11869156
SRR11869157
SRR11869158
SRR11869159
SRR11869160
SRR11869161
SRR11869162
SRR11869163
SRR11869164
SRR11869165
SRR11869166
SRR11869167
SRR11869168
SRR11869169
SRR11869170
SRR11869171
SRR11869172
SRR11869173
SRR11869174
SRR11869175
SRR11869176
SRR11869177
SRR11869178
SRR11869179
SRR11869180
SRR11869181
SRR11869182
SRR11869183
SRR11869184
SRR11880659
SRR11903405
SRR11903407
SRR11903408
SRR11903410
SRR11903411
SRR11903412
SRR11903414
SRR11903415
SRR11907531
SRR11907532
SRR11907533
SRR11907534
SRR11907535
SRR11907536
SRR11907537
SRR11907538
SRR11907539
SRR11907540
SRR11907541
SRR11907542
SRR11907543
SRR11907544
SRR11907545
SRR11907546
SRR11907547
SRR11907548
SRR11907549
SRR11907550
SRR11907551
SRR11907552
SRR11907553
SRR11907554
SRR11907555
SRR11907556
SRR11907557
SRR11907558
SRR11907559
SRR11907560
SRR11907561
SRR11907562
SRR11907563
SRR11907564
SRR11907565
SRR11907566
SRR11907567
SRR11907568
SRR11907569
SRR11907570
SRR11907571
SRR11907572
SRR11907573
SRR11907574
SRR11907575
SRR11907576
SRR11907577
SRR11907578
SRR11907579
SRR11907580
SRR11907581
SRR11907582
SRR11907583
SRR11907584
SRR11907585
SRR11907586
SRR11907587
SRR11907588
SRR11907589
SRR11907590
SRR11907591
SRR11907592
SRR11907593
SRR11907594
SRR11907595
SRR11907596
SRR11907597
SRR11907598
SRR11907599
SRR11907600
SRR11907601
SRR11907602
SRR11907603
SRR11907604
SRR11907605
SRR11907606
SRR11907607
SRR11907608
SRR11907609
SRR11907610
SRR11907611
SRR11907612
SRR11907613
SRR11907614
SRR11907615
SRR11907616
SRR11907617
SRR11907618
SRR11907619
SRR11907620
SRR11907621
SRR11907622
SRR11907623
SRR11907624
SRR11907625
SRR11907626
SRR11907627
SRR11907628
SRR11907629
SRR11907630
SRR11907631
SRR11907632
SRR11907633
SRR11907634
SRR11907635
SRR11907636
SRR11907637
SRR11907638
SRR11915761
SRR11915762
SRR11915763
SRR11915764
SRR11915765
SRR11915766
SRR11915767
SRR11915768
SRR11915769
SRR11915770
SRR11915771
SRR11915772
SRR11915773
SRR11915774
SRR11915775
SRR11915776
SRR11915777
SRR11915778
SRR11915779
SRR11915780
SRR11915781
SRR11915782
SRR11915783
SRR11915784
SRR11915785
SRR11915786
SRR11915787
SRR11915788
SRR11915789
SRR11915790
SRR11915791
SRR11915792
SRR11915793
SRR11915794
SRR11915795
SRR11915796
SRR11915797
SRR11915798
SRR11915799
SRR11915800
SRR11915801
SRR11915802
SRR11915803
SRR11915804
SRR11915805
SRR11915806
SRR11915807
SRR11915808
SRR11915809
SRR11915810
SRR11915811
SRR11915812
SRR11915813
SRR11915814
SRR11915815
SRR11915816
SRR11915817
SRR11915818
SRR11915819
SRR11915820
SRR11915821
SRR11915822
SRR11915823
SRR11915824
SRR11915825
SRR11915826
SRR11915827
SRR11915828
SRR11915829
SRR11915830
SRR11915831
SRR11915832
SRR11915833
SRR11915834
SRR11915835
SRR11915836
SRR11915837
SRR11915838
SRR11915839
SRR11915840
SRR11915841
SRR11915842
SRR11915843
SRR11915844
SRR11915845
SRR11915846
SRR11915847
SRR11915848
SRR11915849
SRR11915850
SRR11915851
SRR11915852
SRR11915853
SRR11915854
SRR11915855
SRR11915856
SRR11915857
SRR11915858
SRR11915859
SRR11915860
SRR11915861
SRR11915862
SRR11915863
SRR11915864
SRR11915865
SRR11915866
SRR11915867
SRR11915868
SRR11915869
SRR11915870
SRR11915871
SRR11915872
SRR11915873
SRR11915874
SRR11915875
SRR11915876
SRR11915877
SRR11915878
SRR11915879
SRR11915880
SRR11915881
SRR11915882
SRR11915883
SRR11915884
SRR11915885
SRR11915886
SRR11915887
SRR11915888
SRR11915889
SRR11915890
SRR11915891
SRR11915892
SRR11915893
SRR11915894
SRR11915895
SRR11915896
SRR11915897
SRR11915898
SRR11915899
SRR11915900
SRR11915901
SRR11915902
SRR11915903
SRR11915904
SRR11915905
SRR11915906
SRR11915907
SRR11915908
SRR11915909
SRR11915910
SRR11915911
SRR11915912
SRR11915913
SRR11915914
SRR11915915
SRR11915916
SRR11915917
SRR11915918
SRR11915919
SRR11915920
SRR11915921
SRR11915922
SRR11915923
SRR11915924
SRR11915925
SRR11915926
SRR11915927
SRR11915928
SRR11915929
SRR11915930
SRR11915931
SRR11915932
SRR11915933
SRR11915934
SRR11915935
SRR11915936
SRR11915937
SRR11915938
SRR11915939
SRR11915940
SRR11915941
SRR11915942
SRR11915943
SRR11915944
SRR11915945
SRR11915946
SRR11915947
SRR11915948
SRR11915949
SRR11915950
SRR11915951
SRR11915952
SRR11915953
SRR11915954
SRR11915955
SRR11915956
SRR11915957
SRR11915958
SRR11915959
SRR11915960
SRR11915961
SRR11915962
SRR11915963
SRR11915964
SRR11915965
SRR11915966
SRR11915967
SRR11915968
SRR11915969
SRR11915970
SRR11915971
SRR11915972
SRR11915973
SRR11915974
SRR11915975
SRR11915976
SRR11915977
SRR11915978
SRR11915979
SRR11915980
SRR11915981
SRR11915982
SRR11915983
SRR11915984
SRR11915985
SRR11915986
SRR11915987
SRR11915988
SRR11915989
SRR11915990
SRR11915991
SRR11915992
SRR11915993
SRR11915994
SRR11915995
SRR11915996
SRR11915997
SRR11915998
SRR11915999
SRR11916000
SRR11916001
SRR11916002
SRR11916003
SRR11916004
SRR11916005
SRR11916006
SRR11916007
SRR11916008
SRR11916009
SRR11916010
SRR11916011
SRR11916012
SRR11916013
SRR11939535
SRR11939536
SRR11939537
SRR11939538
SRR11939539
SRR11939540
SRR11939541
SRR11939542
SRR11939543
SRR11939544
SRR11939545
SRR11939546
SRR11939547
SRR11939548
SRR11939549
SRR11939550
SRR11939551
SRR11939552
SRR11939553
SRR11939554
SRR11939555
SRR11939556
SRR11939557
SRR11939558
SRR11939559
SRR11939560
SRR11939561
SRR11939562
SRR11939563
SRR11939564
SRR11939565
SRR11939920
SRR11939921
SRR11939922
SRR11939923
SRR11939924
SRR11939925
SRR11939926
SRR11939927
SRR11939928
SRR11939929
SRR11939930
SRR11939931
SRR11939932
SRR11939933
SRR11939934
SRR11939935
SRR11939936
SRR11939937
SRR11939938
SRR11939939
SRR11939940
SRR11939941
SRR11939942
SRR11939943
SRR11939944
SRR11939945
SRR11939946
SRR11939947
SRR11939948
SRR11939949
SRR11939950
SRR11939951
SRR11939952
SRR11939953
SRR11939954
SRR11939955
SRR11939956
SRR11939957
SRR11939958
SRR11939959
SRR11939960
SRR11939961
SRR11939962
SRR11939963
SRR11939964
SRR11939965
SRR11939966
SRR11939967
SRR11939968
SRR11939969
SRR11939970
SRR11939971
SRR11939972
SRR11939973
SRR11939974
SRR11939975
SRR11939976
SRR11939977
SRR11939978
SRR11939979
SRR11939980
SRR11939981
SRR11939982
SRR11939983
SRR11939984
SRR11939985
SRR11939986
SRR11939987
SRR11939988
SRR11939989
SRR11939990
SRR11939991
SRR11939992
SRR11939993
SRR11939994
SRR11939995
SRR11939996
SRR11939997
SRR11939998
SRR11939999
SRR11940000
SRR11940001
SRR11940002
SRR11940003
SRR11940004
SRR11940005
SRR11940006
SRR11940007
SRR11940008
SRR11940009
SRR11940010
SRR11945456
SRR11953670
SRR11953671
SRR11953672
SRR11953673
SRR11953674
SRR11953675
SRR11953676
SRR11953677
SRR11953678
SRR11953679
SRR11953680
SRR11953681
SRR11953682
SRR11953683
SRR11953684
SRR11953685
SRR11953686
SRR11953687
SRR11953688
SRR11953689
SRR11953690
SRR11953691
SRR11953692
SRR11953693
SRR11953694
SRR11953695
SRR11953696
SRR11953697
SRR11953698
SRR11953699
SRR11953700
SRR11953701
SRR11953702
SRR11953703
SRR11953704
SRR11953705
SRR11953706
SRR11953707
SRR11953708
SRR11953709
SRR11953710
SRR11953711
SRR11953712
SRR11953713
SRR11953714
SRR11953715
SRR11953716
SRR11953717
SRR11953718
SRR11953719
SRR11953720
SRR11953721
SRR11953722
SRR11953723
SRR11953724
SRR11953725
SRR11953726
SRR11953727
SRR11953728
SRR11953729
SRR11953730
SRR11953731
SRR11953732
SRR11953733
SRR11953734
SRR11953735
SRR11953736
SRR11953737
SRR11953738
SRR11953739
SRR11953740
SRR11953741
SRR11953742
SRR11953743
SRR11953744
SRR11953745
SRR11953746
SRR11953747
SRR11953748
SRR11953749
SRR11953750
SRR11953751
SRR11953752
SRR11953753
SRR11953754
SRR11953755
SRR11953756
SRR11953757
SRR11953758
SRR11953759
SRR11953760
SRR11953761
SRR11953762
SRR11953763
SRR11953764
SRR11953765
SRR11953766
SRR11953767
SRR11953768
SRR11953769
SRR11953770
SRR11953771
SRR11953773
SRR11953774
SRR11953775
SRR11953776
SRR11953777
SRR11953778
SRR11953779
SRR11953780
SRR11953781
SRR11953782
SRR11953783
SRR11953784
SRR11953785
SRR11953786
SRR11953787
SRR11953788
SRR11953789
SRR11953790
SRR11953791
SRR11953792
SRR11953793
SRR11953794
SRR11953795
SRR11953796
SRR11953797
SRR11953798
SRR11953799
SRR11953800
SRR11953801
SRR11953802
SRR11953803
SRR11953804
SRR11953805
SRR11953806
SRR11953807
SRR11953808
SRR11953809
SRR11953810
SRR11953811
SRR11953812
SRR11953813
SRR11953814
SRR11953815
SRR11953816
SRR11953817
SRR11953818
SRR11953819
SRR11953820
SRR11953821
SRR11953822
SRR11953823
SRR11953824
SRR11953825
SRR11953826
SRR11953827
SRR11953828
SRR11953829
SRR11953830
SRR11953831
SRR11953832
SRR11953833
SRR11953834
SRR11953835
SRR11953836
SRR11953837
SRR11953838
SRR11953839
SRR11953840
SRR11953841
SRR11953842
SRR11953843
SRR11953844
SRR11953845
SRR11953846
SRR11953847
SRR11953848
SRR11953849
SRR11953850
SRR11953851
SRR11953852
SRR11953853
SRR11953854
SRR11953855
SRR11953856
SRR11953857
SRR11953858
SRR11953859
SRR11953860
SRR11953861
SRR11953862
SRR11953863
SRR11953864
SRR11953865
SRR11953866
SRR11953867
SRR11953868
SRR11953869
SRR11953870
SRR11953871
SRR11953872
SRR11953873
SRR11953874
SRR11953875
SRR11953876
SRR11953877
SRR11953878
SRR11953879
SRR11953880
SRR11953881
SRR11953882
SRR11953883
SRR11953884
SRR11953885
SRR11953886
SRR11953887
SRR11953888
SRR11953889
SRR11953890
SRR11953891
SRR11953892
SRR11953893
SRR11953894
SRR11953895
SRR11953896
SRR11953897
SRR11953898
SRR11953899
SRR11953900
SRR11953901
SRR11953902
SRR11953903
SRR11953904
SRR11953905
SRR11953906
SRR11953907
SRR11953908
SRR11953909
SRR11953910
SRR11953911
SRR11953912
SRR11953913
SRR11953914
SRR11953915
SRR11953916
SRR11953917
SRR11953918
SRR11953919
SRR11953920
SRR11953921
SRR11953922
SRR11953923
SRR11953924
SRR11953925
SRR11953926
SRR11953927
SRR11953928
SRR11953929
SRR11953930
SRR11953931
SRR11953932
SRR11953933
SRR11953934
SRR11953935
SRR11953936
SRR11953937
SRR11953938
SRR11953939
SRR11953940
SRR11953941
SRR11953942
SRR11953943
SRR11953944
SRR11953945
SRR11953946
SRR11953947
SRR11953948
SRR11953949
SRR11953950
SRR11953951
SRR11953952
SRR11953953
SRR11953954
SRR11953955
SRR11953956
SRR11953957
SRR11953958
SRR11953959
SRR11953960
SRR11953961
SRR11953962
SRR11953963
SRR11953964
SRR11953965
SRR11953966
SRR11953967
SRR11953968
SRR11953969
SRR11953970
SRR11953972
SRR11953973
SRR11953974
SRR11953975
SRR11953976
SRR11953977
SRR11953978
SRR11953979
SRR11953980
SRR11953981
SRR11953982
SRR11953983
SRR11953984
SRR11953985
SRR11953986
SRR11953987
SRR11953988
SRR11953989
SRR11953990
SRR11953991
SRR11953992
SRR11953993
SRR11953994
SRR11953995
SRR11953996
SRR11953997
SRR11953998
SRR11953999
SRR11954000
SRR11954001
SRR11954002
SRR11954003
SRR11954004
SRR11954005
SRR11954006
SRR11954007
SRR11954008
SRR11954009
SRR11954010
SRR11954011
SRR11954012
SRR11954013
SRR11954014
SRR11954015
SRR11954016
SRR11954017
SRR11954018
SRR11954019
SRR11954020
SRR11954021
SRR11954022
SRR11954023
SRR11954024
SRR11954025
SRR11954026
SRR11954027
SRR11954028
SRR11954029
SRR11954030
SRR11954031
SRR11954032
SRR11954033
SRR11954034
SRR11954035
SRR11954036
SRR11954037
SRR11954038
SRR11954039
SRR11954040
SRR11954041
SRR11954042
SRR11954043
SRR11954044
SRR11954045
SRR11954046
SRR11954047
SRR11954048
SRR11954049
SRR11954050
SRR11954051
SRR11954052
SRR11954053
SRR11954054
SRR11954055
SRR11954056
SRR11954057
SRR11954058
SRR11954059
SRR11954060
SRR11954061
SRR11954062
SRR11954063
SRR11954064
SRR11954065
SRR11954066
SRR11954067
SRR11954068
SRR11954069
SRR11954070
SRR11954071
SRR11954072
SRR11954073
SRR11954074
SRR11954075
SRR11954076
SRR11954077
SRR11954078
SRR11954079
SRR11954080
SRR11954081
SRR11954082
SRR11954083
SRR11954084
SRR11954086
SRR11954087
SRR11954088
SRR11954089
SRR11954090
SRR11954091
SRR11954092
SRR11954093
SRR11954094
SRR11954095
SRR11954096
SRR11954097
SRR11954098
SRR11954099
SRR11954100
SRR11954101
SRR11954102
SRR11954103
SRR11954104
SRR11954105
SRR11954106
SRR11954107
SRR11954108
SRR11954109
SRR11954110
SRR11954111
SRR11954112
SRR11954113
SRR11954114
SRR11954115
SRR11954116
SRR11954117
SRR11954118
SRR11954119
SRR11954120
SRR11954121
SRR11954122
SRR11954123
SRR11954124
SRR11954125
SRR11954126
SRR11954127
SRR11954128
SRR11954129
SRR11954130
SRR11954131
SRR11954132
SRR11954133
SRR11954134
SRR11954135
SRR11954136
SRR11954137
SRR11954138
SRR11954139
SRR11954140
SRR11954141
SRR11954142
SRR11954143
SRR11954145
SRR11954146
SRR11954147
SRR11954148
SRR11954149
SRR11954150
SRR11954151
SRR11954152
SRR11954153
SRR11954154
SRR11954155
SRR11954156
SRR11954157
SRR11954158
SRR11954159
SRR11954160
SRR11954161
SRR11954162
SRR11954163
SRR11954164
SRR11954165
SRR11954166
SRR11954167
SRR11954168
SRR11954169
SRR11954170
SRR11954171
SRR11954172
SRR11954173
SRR11954174
SRR11954175
SRR11954176
SRR11954177
SRR11954178
SRR11954179
SRR11954180
SRR11954181
SRR11954182
SRR11954183
SRR11954184
SRR11954185
SRR11954186
SRR11954187
SRR11954188
SRR11954189
SRR11954190
SRR11954191
SRR11954192
SRR11954193
SRR11954194
SRR11954195
SRR11954196
SRR11954197
SRR11954198
SRR11954199
SRR11954200
SRR11954201
SRR11954202
SRR11954203
SRR11954204
SRR11954205
SRR11954206
SRR11954207
SRR11954208
SRR11954209
SRR11954210
SRR11954211
SRR11954212
SRR11954213
SRR11954214
SRR11954215
SRR11954216
SRR11954217
SRR11954218
SRR11954219
SRR11954220
SRR11954221
SRR11954222
SRR11954223
SRR11954224
SRR11954225
SRR11954226
SRR11954227
SRR11954228
SRR11954229
SRR11954230
SRR11954231
SRR11954232
SRR11954233
SRR11954234
SRR11954235
SRR11954236
SRR11954237
SRR11954238
SRR11954239
SRR11954240
SRR11954241
SRR11954242
SRR11954243
SRR11954244
SRR11954245
SRR11954246
SRR11954247
SRR11954248
SRR11954249
SRR11954250
SRR11954251
SRR11954252
SRR11954253
SRR11954254
SRR11954255
SRR11954256
SRR11954257
SRR11954258
SRR11954259
SRR11954260
SRR11954261
SRR11954262
SRR11954263
SRR11954264
SRR11954265
SRR11954266
SRR11954267
SRR11954268
SRR11954269
SRR11954270
SRR11954271
SRR11954272
SRR11954273
SRR11954274
SRR11954275
SRR11954276
SRR11954277
SRR11954278
SRR11954279
SRR11954280
SRR11954281
SRR11954282
SRR11954283
SRR11954284
SRR11954285
SRR11954286
SRR11954287
SRR11954288
SRR11954289
SRR11954290
SRR11954291
SRR11954292
SRR11954293
SRR11954294
SRR11954295
SRR11954296
SRR11954297
SRR11954298
SRR11954299
SRR11954300
SRR11954301
SRR11954302
SRR11954303
SRR11954304
SRR11965885
SRR11965886
SRR11965887
SRR11965888
SRR11965889
SRR11965890
SRR11965891
SRR11965892
SRR11965893
SRR11965894
SRR11965895
SRR11965896
SRR11965897
SRR11965898
SRR11965899
SRR11965900
SRR11965901
SRR11965902
SRR11965903
SRR11965904
SRR11965905
SRR11965906
SRR11965907
SRR11965908
SRR11965909
SRR11965910
SRR11965911
SRR11965912
SRR11965913
SRR11965914
SRR11965915
SRR11965916
SRR11965917
SRR11965918
SRR11965919
SRR11965920
SRR11965921
SRR11965922
SRR11965923
SRR11965924
SRR11965925
SRR11965926
SRR11965927
SRR11965928
SRR11965929
SRR11965930
SRR11965931
SRR11965932
SRR11965933
SRR11965934
SRR12003633
SRR12003634
SRR12003635
SRR12003636
SRR12003638
SRR12003639
SRR12003640
SRR12003641
SRR12003642
SRR12003644
SRR12003645
SRR12003647
SRR12003648
SRR12008186
SRR12008187
SRR12008188
SRR12017033
SRR12017034
SRR12017035
SRR12017036
SRR12017037
SRR12017038
SRR12017039
SRR12017040
SRR12017041
SRR12017042
SRR12017043
SRR12017044
SRR12017045
SRR12017046
SRR12017047
SRR12017048
SRR12017049
SRR12017050
SRR12017051
SRR12017052
SRR12017053
SRR12017054
SRR12017055
SRR12017056
SRR12017057
SRR12017058
SRR12017059
SRR12019375
SRR12019376
SRR12019377
SRR12019378
SRR12019379
SRR12019380
SRR12019381
SRR12019382
SRR12019383
SRR12019384
SRR12019385
SRR12019386
SRR12019387
SRR12019388
SRR12019389
SRR12019390
SRR12019392
SRR12019393
SRR12019394
SRR12019395
SRR12019396
SRR12019397
SRR12019398
SRR12019399
SRR12019400
SRR12019401
SRR12019402
SRR12019403
SRR12019404
SRR12019405
SRR12019406
SRR12019407
SRR12019408
SRR12019409
SRR12019410
SRR12019411
SRR12019412
SRR12019413
SRR12019415
SRR12019416
SRR12019417
SRR12019418
SRR12019419
SRR12019420
SRR12019421
SRR12019422
SRR12019423
SRR12022099
SRR12022100
SRR12022101
SRR12022102
SRR12022103
SRR12022104
SRR12022105
SRR12022106
SRR12022107
SRR12022108
SRR12022109
SRR12022110
SRR12022111
SRR12022112
SRR12022113
SRR12022114
SRR12022115
SRR12030580
SRR12030581
SRR12030582
SRR12030583
SRR12030584
SRR12030585
SRR12030586
SRR12030587
SRR12030588
SRR12030589
SRR12030590
SRR12030591
SRR12030592
SRR12030593
SRR12030594
SRR12030595
SRR12030596
SRR12030597
SRR12030598
SRR12030599
SRR12030600
SRR12030601
SRR12030602
SRR12030603
SRR12030604
SRR12030605
SRR12030606
SRR12030607
SRR12030608
SRR12030609
SRR12030610
SRR12030611
SRR12030612
SRR12030613
SRR12030614
SRR12030615
SRR12030616
SRR12030617
SRR12030618
SRR12030619
SRR12030620
SRR12030621
SRR12030622
SRR12030623
SRR12030624
SRR12030625
SRR12038453
SRR12038454
SRR12038455
SRR12038456
SRR12038457
SRR12038458
SRR12038459
SRR12038460
SRR12038461
SRR12038462
SRR12038463
SRR12038464
SRR12038465
SRR12038466
SRR12038467
SRR12038468
SRR12038469
SRR12038470
SRR12038471
SRR12038472
SRR12038473
SRR12038474
SRR12038475
SRR12038476
SRR12038477
SRR12038478
SRR12038479
SRR12038480
SRR12038481
SRR12038482
SRR12038483
SRR12038484
SRR12038485
SRR12038486
SRR12038487
SRR12038488
SRR12038489
SRR12038490
SRR12038491
SRR12038492
SRR12038493
SRR12038494
SRR12038495
SRR12038496
SRR12038497
SRR12038498
SRR12038499
SRR12038500
SRR12038501
SRR12038502
SRR12038503
SRR12038504
SRR12038505
SRR12038506
SRR12038507
SRR12038508
SRR12038509
SRR12038510
SRR12038511
SRR12038512
SRR12038513
SRR12038514
SRR12038515
SRR12038516
SRR12038517
SRR12038518
SRR12038519
SRR12038520
SRR12038521
SRR12038522
SRR12038523
SRR12038524
SRR12038525
SRR12038526
SRR12038527
SRR12038528
SRR12038529
SRR12038530
SRR12038531
SRR12038532
SRR12038533
SRR12038534
SRR12038535
SRR12038536
SRR12038537
SRR12038538
SRR12038539
SRR12038540
SRR12038541
SRR12038542
SRR12038543
SRR12038544
SRR12038545
SRR12038546
SRR12038547
SRR12038548
SRR12038549
SRR12038550
SRR12038551
SRR12038552
SRR12038553
SRR12038554
SRR12038555
SRR12038556
SRR12038557
SRR12038558
SRR12038559
SRR12038560
SRR12038561
SRR12038562
SRR12038563
SRR12038564
SRR12038565
SRR12038566
SRR12038567
SRR12038568
SRR12038569
SRR12038570
SRR12038571
SRR12038572
SRR12038573
SRR12038574
SRR12038575
SRR12038576
SRR12038577
SRR12038578
SRR12038579
SRR12038580
SRR12038581
SRR12038582
SRR12038583
SRR12038584
SRR12038585
SRR12038586
SRR12038587
SRR12038588
SRR12045766
SRR12045767
SRR12045768
SRR12045769
SRR12045770
SRR12045771
SRR12045772
SRR12045773
SRR12045774
SRR12045775
SRR12045776
SRR12045777
SRR12045778
SRR12045779
SRR12045780
SRR12045781
SRR12045783
SRR12045784
SRR12045785
SRR12045786
SRR12045787
SRR12045789
SRR12045790
SRR12045791
SRR12045792
SRR12045793
SRR12045794
SRR12045795
SRR12045796
SRR12045797
SRR12045798
SRR12045799
SRR12045800
SRR12045801
SRR12045802
SRR12045803
SRR12045804
SRR12045805
SRR12045806
SRR12045807
SRR12045808
SRR12045809
SRR12045810
SRR12045811
SRR12045812
SRR12045813
SRR12045814
SRR12045815
SRR12045816
SRR12045817
SRR12045818
SRR12045819
SRR12045820
SRR12045821
SRR12045822
SRR12045823
SRR12045825
SRR12045826
SRR12045827
SRR12045828
SRR12045829
SRR12045830
SRR12045831
SRR12045832
SRR12045833
SRR12045834
SRR12045835
SRR12045836
SRR12045837
SRR12045838
SRR12045839
SRR12045840
SRR12045841
SRR12045842
SRR12045843
SRR12045844
SRR12045845
SRR12045846
SRR12045847
SRR12045848
SRR12045849
SRR12045850
SRR12045851
SRR12045852
SRR12045853
SRR12045854
SRR12045855
SRR12045856
SRR12045857
SRR12045858
SRR12045859
SRR12045860
SRR12045861
SRR12045862
SRR12045863
SRR12045864
SRR12045865
SRR12045866
SRR12045867
SRR12045868
SRR12045869
SRR12045870
SRR12045871
SRR12045872
SRR12045873
SRR12045874
SRR12045875
SRR12045876
SRR12045877
SRR12045878
SRR12045879
SRR12045880
SRR12045881
SRR12045882
SRR12045883
SRR12045884
SRR12045885
SRR12045886
SRR12045887
SRR12045888
SRR12045889
SRR12045890
SRR12045891
SRR12045892
SRR12045893
SRR12045894
SRR12045895
SRR12045896
SRR12045897
SRR12045898
SRR12045899
SRR12045900
SRR12045901
SRR12045902
SRR12045903
SRR12045904
SRR12045905
SRR12045906
SRR12045907
SRR12045908
SRR12045909
SRR12045910
SRR12045911
SRR12045912
SRR12045913
SRR12045914
SRR12045915
SRR12045916
SRR12045917
SRR12045918
SRR12045919
SRR12045920
SRR12045921
SRR12045922
SRR12045923
SRR12045924
SRR12045925
SRR12045926
SRR12045927
SRR12045928
SRR12045929
SRR12045930
SRR12045931
SRR12045932
SRR12045933
SRR12045934
SRR12045935
SRR12045936
SRR12045937
SRR12045938
SRR12045939
SRR12045940
SRR12045941
SRR12045942
SRR12045943
SRR12045944
SRR12045945
SRR12045946
SRR12045947
SRR12045948
SRR12045949
SRR12045950
SRR12045951
SRR12045952
SRR12045953
SRR12045954
SRR12045955
SRR12045956
SRR12045957
SRR12045958
SRR12045960
SRR12045961
SRR12045962
SRR12045963
SRR12045964
SRR12045965
SRR12045966
SRR12045967
SRR12045968
SRR12045969
SRR12045970
SRR12045972
SRR12045973
SRR12045974
SRR12045975
SRR12045976
SRR12045977
SRR12045978
SRR12045979
SRR12045980
SRR12045981
SRR12045982
SRR12047255
SRR12047256
SRR12047257
SRR12077215
SRR12077216
SRR12077217
SRR12077218
SRR12077219
SRR12077220
SRR12077221
SRR12077222
SRR12077223
SRR12077224
SRR12077225
SRR12077226
SRR12077227
SRR12077228
SRR12077229
SRR12077230
SRR12077231
SRR12077232
SRR12077233
SRR12077234
SRR12077235
SRR12077236
SRR12077237
SRR12077238
SRR12077239
SRR12077240
SRR12077241
SRR12077242
SRR12077243
SRR12077244
SRR12077245
SRR12077246
SRR12077247
SRR12077248
SRR12077249
SRR12077250
SRR12077251
SRR12077252
SRR12077253
SRR12077254
SRR12077255
SRR12077256
SRR12077257
SRR12077258
SRR12077259
SRR12077260
SRR12077261
SRR12077262
SRR12092139
SRR12092140
SRR12092141
SRR12096903
SRR12096904
SRR12096905
SRR12096906
SRR12096907
SRR12096908
SRR12096909
SRR12096910
SRR12096911
SRR12096912
SRR12096913
SRR12096914
SRR12096915
SRR12096916
SRR12096917
SRR12096918
SRR12096919
SRR12096920
SRR12096921
SRR12096922
SRR12096923
SRR12096924
SRR12096925
SRR12096926
SRR12096927
SRR12096928
SRR12096929
SRR12096930
SRR12096931
SRR12096932
SRR12096933
SRR12096934
SRR12096935
SRR12096936
SRR12096937
SRR12096938
SRR12096939
SRR12096940
SRR12100396
SRR12100397
SRR12100398
SRR12100399
SRR12100400
SRR12100401
SRR12100402
SRR12100403
SRR12100404
SRR12100405
SRR12100406
SRR12100407
SRR12100408
SRR12100409
SRR12100410
SRR12100411
SRR12100412
SRR12100413
SRR12100414
SRR12100415
SRR12100416
SRR12100417
SRR12100418
SRR12100419
SRR12100420
SRR12100421
SRR12100422
SRR12100423
SRR12100424
SRR12100425
SRR12100426
SRR12100427
SRR12100428
SRR12100429
SRR12100430
SRR12100431
SRR12100432
SRR12100433
SRR12100434
SRR12100435
SRR12100436
SRR12109421
SRR12109422
SRR12109423
SRR12109424
SRR12109425
SRR12109426
SRR12109427
SRR12109428
SRR12109429
SRR12109430
SRR12109431
SRR12109432
SRR12109433
SRR12109434
SRR12109435
SRR12109436
SRR12109437
SRR12109438
SRR12109439
SRR12109440
SRR12109441
SRR12109442
SRR12109443
SRR12109444
SRR12109445
SRR12109446
SRR12109447
SRR12109448
SRR12109449
SRR12109450
SRR12109451
SRR12109452
SRR12109453
SRR12109454
SRR12109455
SRR12109456
SRR12109457
SRR12109458
SRR12109459
SRR12109460
SRR12109461
SRR12109462
SRR12109463
SRR12109464
SRR12109465
SRR12109466
SRR12109467
SRR12109468
SRR12109469
SRR12109470
SRR12109471
SRR12109472
SRR12109473
SRR12109474
SRR12109475
SRR12109476
SRR12109477
SRR12109478
SRR12109479
SRR12109480
SRR12109481
SRR12109482
SRR12109483
SRR12109484
SRR12109485
SRR12110156
SRR12110157
SRR12110158
SRR12110159
SRR12110160
SRR12110161
SRR12110162
SRR12110163
SRR12110164
SRR12110165
SRR12110166
SRR12110167
SRR12110168
SRR12110169
SRR12110170
SRR12110171
SRR12110172
SRR12110173
SRR12110174
SRR12110175
SRR12110176
SRR12110177
SRR12110178
SRR12110179
SRR12110180
SRR12110181
SRR12110182
SRR12110183
SRR12110184
SRR12110185
SRR12110186
SRR12110187
SRR12110188
SRR12110189
SRR12110190
SRR12110191
SRR12110192
SRR12110193
SRR12110194
SRR12110195
SRR12110196
SRR12110197
SRR12110198
SRR12110199
SRR12110200
SRR12110201
SRR12110202
SRR12110203
SRR12110204
SRR12110205
SRR12110206
SRR12110207
SRR12110348
SRR12110349
SRR12110350
SRR12110351
SRR12110352
SRR12110353
SRR12110354
SRR12110355
SRR12110356
SRR12110357
SRR12110358
SRR12110359
SRR12110360
SRR12110361
SRR12110362
SRR12110363
SRR12110364
SRR12110365
SRR12110366
SRR12110367
SRR12110368
SRR12110369
SRR12110370
SRR12110371
SRR12110372
SRR12110373
SRR12110374
SRR12110375
SRR12110376
SRR12110377
SRR12110378
SRR12110379
SRR12110380
SRR12110381
SRR12110382
SRR12110383
SRR12110384
SRR12110385
SRR12110386
SRR12110387
SRR12110388
SRR12110389
SRR12133951
SRR12133952
SRR12151732
SRR12151733
SRR12151734
SRR12151735
SRR12151736
SRR12151737
SRR12151738
SRR12151739
SRR12151740
SRR12151741
SRR12151742
SRR12151743
SRR12151744
SRR12151745
SRR12151746
SRR12151747
SRR12151748
SRR12151749
SRR12151750
SRR12151751
SRR12151752
SRR12151753
SRR12151754
SRR12151755
SRR12151756
SRR12151757
SRR12151758
SRR12151759
SRR12151760
SRR12151761
SRR12151762
SRR12151763
SRR12151764
SRR12151765
SRR12151766
SRR12151767
SRR12151768
SRR12151769
SRR12151770
SRR12151771
SRR12151772
SRR12151773
SRR12151774
SRR12151775
SRR12151776
SRR12151777
SRR12151778
SRR12151779
SRR12151780
SRR12151781
SRR12151782
SRR12151783
SRR12151784
SRR12151785
SRR12151786
SRR12151787
SRR12151788
SRR12151789
SRR12151790
SRR12151791
SRR12151792
SRR12151793
SRR12151794
SRR12151795
SRR12151796
SRR12151797
SRR12151798
SRR12151799
SRR12151800
SRR12151801
SRR12151802
SRR12151803
SRR12151804
SRR12151805
SRR12151806
SRR12151807
SRR12151808
SRR12151809
SRR12151810
SRR12151811
SRR12151812
SRR12151813
SRR12151814
SRR12151815
SRR12151816
SRR12151817
SRR12151818
SRR12151819
SRR12158465
SRR12158466
SRR12158467
SRR12158468
SRR12158469
SRR12158470
SRR12158471
SRR12158472
SRR12158473
SRR12158474
SRR12158475
SRR12158476
SRR12158477
SRR12158478
SRR12158479
SRR12158480
SRR12159823
SRR12159824
SRR12159825
SRR12159826
SRR12159827
SRR12161754
SRR12161755
SRR12161756
SRR12161757
SRR12161758
SRR12161759
SRR12161760
SRR12161761
SRR12161762
SRR12161763
SRR12161764
SRR12161765
SRR12161766
SRR12161767
SRR12161768
SRR12161769
SRR12161770
SRR12161771
SRR12161772
SRR12161773
SRR12161774
SRR12161775
SRR12161776
SRR12161777
SRR12161778
SRR12161779
SRR12161780
SRR12161781
SRR12161782
SRR12161783
SRR12161784
SRR12161785
SRR12161786
SRR12161787
SRR12161788
SRR12161789
SRR12161790
SRR12161791
SRR12161792
SRR12161793
SRR12161794
SRR12161795
SRR12161796
SRR12161797
SRR12161798
SRR12161799
SRR12161800
SRR12161801
SRR12161802
SRR12161803
SRR12161804
SRR12161805
SRR12161806
SRR12161807
SRR12161808
SRR12161809
SRR12161810
SRR12161811
SRR12161812
SRR12161813
SRR12161814
SRR12161815
SRR12161816
SRR12161817
SRR12161818
SRR12161819
SRR12161820
SRR12161821
SRR12161822
SRR12161823
SRR12161824
SRR12161825
SRR12161826
SRR12161827
SRR12161828
SRR12161829
SRR12161830
SRR12161831
SRR12161832
SRR12161833
SRR12161834
SRR12161835
SRR12161836
SRR12161837
SRR12161838
SRR12162149
SRR12162150
SRR12162151
SRR12162152
SRR12162153
SRR12162154
SRR12162155
SRR12162156
SRR12162157
SRR12162158
SRR12162159
SRR12162160
SRR12162161
SRR12162162
SRR12162163
SRR12162164
SRR12162165
SRR12162166
SRR12162167
SRR12162168
SRR12162169
SRR12162170
SRR12162171
SRR12162172
SRR12162173
SRR12162174
SRR12162175
SRR12162176
SRR12162177
SRR12162178
SRR12162179
SRR12162180
SRR12162181
SRR12162182
SRR12162183
SRR12162184
SRR12162185
SRR12162186
SRR12162187
SRR12162188
SRR12162189
SRR12162190
SRR12162191
SRR12162192
SRR12162193
SRR12162194
SRR12162195
SRR12162196
SRR12162197
SRR12162198
SRR12162199
SRR12162200
SRR12162201
SRR12162202
SRR12162203
SRR12162204
SRR12162205
SRR12162206
SRR12162207
SRR12162208
SRR12162209
SRR12162210
SRR12162211
SRR12162212
SRR12162213
SRR12162214
SRR12162215
SRR12162216
SRR12162217
SRR12162218
SRR12162219
SRR12162220
SRR12162221
SRR12162222
SRR12162223
SRR12162224
SRR12162225
SRR12162226
SRR12162227
SRR12162228
SRR12162229
SRR12162230
SRR12162231
SRR12162232
SRR12162233
SRR12162234
SRR12162235
SRR12162236
SRR12162237
SRR12162238
SRR12162239
SRR12162240
SRR12162241
SRR12162242
SRR12162243
SRR12162244
SRR12162245
SRR12162246
SRR12162247
SRR12162248
SRR12162249
SRR12162250
SRR12162251
SRR12162252
SRR12162253
SRR12162254
SRR12162255
SRR12162256
SRR12162257
SRR12162258
SRR12162259
SRR12162260
SRR12162261
SRR12162262
SRR12162263
SRR12162264
SRR12162265
SRR12162266
SRR12162267
SRR12162268
SRR12162269
SRR12162270
SRR12162271
SRR12162272
SRR12162273
SRR12162274
SRR12162275
SRR12162276
SRR12162277
SRR12162278
SRR12162279
SRR12162280
SRR12162281
SRR12162282
SRR12162283
SRR12162284
SRR12162285
SRR12162286
SRR12162287
SRR12162288
SRR12162289
SRR12162290
SRR12162291
SRR12162292
SRR12162293
SRR12162294
SRR12162295
SRR12162296
SRR12162297
SRR12162298
SRR12162299
SRR12162300
SRR12162301
SRR12162302
SRR12162303
SRR12162304
SRR12162305
SRR12162306
SRR12162307
SRR12162308
SRR12162309
SRR12162310
SRR12162311
SRR12162312
SRR12162313
SRR12162314
SRR12162315
SRR12162316
SRR12162317
SRR12162318
SRR12162319
SRR12162320
SRR12162321
SRR12162322
SRR12162323
SRR12162324
SRR12162325
SRR12162326
SRR12162327
SRR12162328
SRR12162329
SRR12162330
SRR12162331
SRR12162332
SRR12162333
SRR12162334
SRR12162335
SRR12162336
SRR12162337
SRR12162338
SRR12162339
SRR12162340
SRR12162341
SRR12162342
SRR12162343
SRR12162344
SRR12162345
SRR12162346
SRR12162347
SRR12162348
SRR12162349
SRR12162350
SRR12162351
SRR12162352
SRR12162353
SRR12162354
SRR12162355
SRR12162356
SRR12162357
SRR12162358
SRR12162359
SRR12162360
SRR12162361
SRR12162362
SRR12162363
SRR12162364
SRR12162365
SRR12162366
SRR12162367
SRR12162368
SRR12162369
SRR12162370
SRR12162371
SRR12162372
SRR12162373
SRR12162374
SRR12162375
SRR12162376
SRR12162377
SRR12162378
SRR12162379
SRR12162380
SRR12162381
SRR12162382
SRR12162383
SRR12162384
SRR12162385
SRR12162386
SRR12173368
SRR12173369
SRR12173370
SRR12173371
SRR12173372
SRR12173373
SRR12173374
SRR12173375
SRR12173376
SRR12173377
SRR12173378
SRR12173379
SRR12173380
SRR12173381
SRR12173382
SRR12173383
SRR12173384
SRR12173385
SRR12173386
SRR12173387
SRR12173388
SRR12173389
SRR12173390
SRR12173391
SRR12173392
SRR12173393
SRR12173394
SRR12173395
SRR12173396
SRR12173397
SRR12173398
SRR12173399
SRR12173400
SRR12173401
SRR12173402
SRR12173403
SRR12173404
SRR12173405
SRR12173406
SRR12173407
SRR12173408
SRR12173409
SRR12173410
SRR12173411
SRR12173412
SRR12173413
SRR12182113
SRR12182114
SRR12182115
SRR12182116
SRR12182117
SRR12182118
SRR12182119
SRR12182120
SRR12182121
SRR12182122
SRR12182123
SRR12182124
SRR12182125
SRR12182126
SRR12182127
SRR12182128
SRR12182129
SRR12182130
SRR12182131
SRR12182132
SRR12182133
SRR12182134
SRR12182135
SRR12182136
SRR12182137
SRR12182138
SRR12182139
SRR12182140
SRR12182141
SRR12182142
SRR12182143
SRR12182144
SRR12182145
SRR12182146
SRR12182147
SRR12182148
SRR12182149
SRR12182150
SRR12182151
SRR12182152
SRR12182153
SRR12182154
SRR12182155
SRR12182156
SRR12182157
SRR12182158
SRR12182159
SRR12182160
SRR12182161
SRR12182162
SRR12182163
SRR12182164
SRR12182165
SRR12182166
SRR12182167
SRR12182168
SRR12182169
SRR12182170
SRR12182171
SRR12182172
SRR12182173
SRR12182174
SRR12182175
SRR12182176
SRR12182177
SRR12182178
SRR12182179
SRR12182180
SRR12185531
SRR12185532
SRR12185533
SRR12185534
SRR12185536
SRR12185538
SRR12185541
SRR12185542
SRR12185544
SRR12185546
SRR12185547
SRR12185548
SRR12185549
SRR12185550
SRR12185551
SRR12185554
SRR12185555
SRR12185557
SRR12185558
SRR12185559
SRR12185560
SRR12185561
SRR12185562
SRR12185563
SRR12185564
SRR12185566
SRR12185936
SRR12185937
SRR12185938
SRR12185939
SRR12185940
SRR12185941
SRR12185942
SRR12185943
SRR12185944
SRR12185945
SRR12185946
SRR12185947
SRR12185948
SRR12185949
SRR12185950
SRR12185951
SRR12185952
SRR12185953
SRR12185954
SRR12185955
SRR12185956
SRR12185957
SRR12185958
SRR12185959
SRR12185960
SRR12185961
SRR12185962
SRR12185963
SRR12185964
SRR12185965
SRR12185966
SRR12185967
SRR12185968
SRR12185969
SRR12185970
SRR12185971
SRR12185972
SRR12185973
SRR12185974
SRR12185975
SRR12185976
SRR12185977
SRR12185978
SRR12185979
SRR12185980
SRR12185981
SRR12185982
SRR12185983
SRR12185984
SRR12185985
SRR12185986
SRR12185987
SRR12185988
SRR12185989
SRR12185990
SRR12185991
SRR12185992
SRR12185993
SRR12185994
SRR12185995
SRR12185996
SRR12185997
SRR12185998
SRR12185999
SRR12186000
SRR12188547
SRR12188552
SRR12188558
SRR12188559
SRR12188564
SRR12188565
SRR12188570
SRR12188571
SRR12188573
SRR12188575
SRR12188584
SRR12188586
SRR12188589
SRR12188592
SRR12188595
SRR12188596
SRR12188606
SRR12188609
SRR12188611
SRR12188612
SRR12188615
SRR12188616
SRR12188622
SRR12188623
SRR12188625
SRR12188626
SRR12188628
SRR12188631
SRR12188635
SRR12188638
SRR12188639
SRR12188640
SRR12188643
SRR12188647
SRR12188649
SRR12188650
SRR12188653
SRR12188654
SRR12188656
SRR12188662
SRR12188665
SRR12188666
SRR12188667
SRR12188668
SRR12188673
SRR12188674
SRR12188675
SRR12188677
SRR12188680
SRR12188683
SRR12188685
SRR12188686
SRR12188689
SRR12188690
SRR12188692
SRR12188695
SRR12188700
SRR12188701
SRR12188702
SRR12188703
SRR12188704
SRR12188705
SRR12188707
SRR12188711
SRR12188712
SRR12188713
SRR12188714
SRR12188715
SRR12188716
SRR12188717
SRR12188719
SRR12188720
SRR12188721
SRR12188722
SRR12188726
SRR12188727
SRR12188728
SRR12188729
SRR12188732
SRR12188734
SRR12188735
SRR12188738
SRR12188741
SRR12188742
SRR12192415
SRR12192416
SRR12192417
SRR12192418
SRR12192419
SRR12192420
SRR12192421
SRR12192422
SRR12192423
SRR12192424
SRR12192425
SRR12192426
SRR12192427
SRR12192428
SRR12192429
SRR12192430
SRR12192431
SRR12192432
SRR12192433
SRR12192434
SRR12192435
SRR12192436
SRR12192437
SRR12192438
SRR12192439
SRR12192440
SRR12192441
SRR12192442
SRR12192443
SRR12192444
SRR12192445
SRR12192446
SRR11412227 (cells)
SRR11412228 (cells)
SRR11412229 (cells)
SRR11412230 (cells)
SRR11412231 (cells)
SRR11412232 (cells)
SRR11412233 (cells)
SRR11412234 (cells)
SRR11412235 (cells)
SRR11412236 (cells)
SRR11412237 (cells)
SRR11412238 (cells)
SRR11412251 (cells)
SRR11412252 (cells)
SRR11412253 (cells)
SRR11412254 (cells)
SRR11412255 (cells)
SRR11412256 (cells)
SRR11412257 (cells)
SRR11412258 (cells)
SRR11412259 (cells)
SRR11412260 (cells)
SRR11412261 (cells)
SRR11412262 (cells)
SRR11517677 (cells)
SRR11517678 (cells)
SRR11517679 (cells)
SRR11517733 (cells)
SRR11517734 (cells)
SRR11517735 (cells)
SRR11517736 (cells)
SRR11517737 (cells)
SRR11517738 (cells)
SRR11517739 (cells)
SRR11517740 (cells)
SRR11517741 (cells)
SRR11517742 (cells)
SRR11517743 (cells)
SRR11517747 (cells)
SRR11517748 (cells)
SRR11517749 (cells)
SRR11573904 (cells)
SRR11573905 (cells)
SRR11573906 (cells)
SRR11573907 (cells)
SRR11573908 (cells)
SRR11573909 (cells)
SRR11573910 (cells)
SRR11573911 (cells)
SRR11573912 (cells)
SRR11573913 (cells)
SRR11573914 (cells)
SRR11573915 (cells)
SRR11573916 (cells)
SRR11573917 (cells)
SRR11573918 (cells)
SRR11573919 (cells)
SRR11573920 (cells)
SRR11573921 (cells)
SRR11573922 (cells)
SRR11573923 (cells)
SRR11573924 (cells)
SRR11573925 (cells)
SRR11573926 (cells)
SRR11573927 (cells)
